# Supplementary material for: Stimulating Influenza Vaccination via Prosocial Motives
Source: PLoS One. 2016 Jul 26;11(7):e0159780. doi: 10.1371/journal.pone.0159780 (PMC4961402; doi:10.1371/journal.pone.0159780)
Supplement: S3 Supporting Information — (XLSX) [file pone.0159780.s006.xlsx]

## Sheet: Data from Eric-no under 18 for 
country	gender	age	Vlast	donate	dote.amt	Vnext.already	Vnext	message	sympathy	V_followup.YN
Chi	male	21		40	200			doc	4
Chi	female	24		70	20			young	7
Chi	male	25	0	70	500			young	7
Chi	female	27		50	50			doc	7
Chi	male	28		0	0			none		1
Chi	female	28		20	50			none
Chi	male	31	1	80	100			young	5	1
Chi	male	31	1	80	100			none		0
Chi	male	31	0	80	1000			old	7
Chi	male	31		50	100			young	7
Chi	male	34		50	500			none		0
Chi	female	34	0	30	100			doc	7
Chi	male	37	0	80	200			young	6
Chi	male	45	0	10	100			doc	7
Chi	male	46	0	50	500			old	5
Chi	female	21	1	50	20	1		none
Chi	female	22	1	90	100	1		old	7
Chi	male	22	0	90	100	1		none
Chi	male	23	1	40	10	1		old	3	0
Chi	male	23	0	60	50	1		old	7
Chi	female	23	1	70	400	1		doc	5
Chi	male	23		40	111	1		young	5
Chi	female	23	1	100	2000	1		none
Chi	male	24	1	50	100	1		none		0
Chi	male	24	1	20	1	1		old	6
Chi	female	24	1	50	500	1		old	4
Chi	male	24	1	90	200	1		young	7
Chi	female	25	1	60	500	1		doc	5	1
Chi	male	25	1	50	200	1		old	4	1
Chi	female	25	1	50	20	1		young	7	1
Chi	female	25	1	70	200	1		old	6
Chi	female	25	1	70	200	1		doc	6
Chi	female	25	0	10	10	1		doc	5
Chi	female	26	1	50	1000	1		doc	6	1
Chi	female	26	1	60	1000	1		doc	6	1
Chi	male	26		60	100	1		none		1
Chi	male	26	1	50	20	1		none
Chi	male	26	0	60	50	1		old	6
Chi	male	26	0	50	200	1		young	7
Chi	male	27	1	30	500	1		doc	5	0
Chi	female	27	1	50	100	1		young	7
Chi	female	28	1	50	1000	1		none		1
Chi	male	28	1	80	50	1		old	6	0
Chi	male	28	1	60	20	1		none
Chi	male	28	1	60	10	1		old	6
Chi	female	28		50	100	1		young	6
Chi	male	29	1	60	0	1		none		1
Chi	male	29	1	30	200	1		old	6	1
Chi	female	29	1	50	100	1		young	7	1
Chi	female	29	1	60	6000	1		old	7	1
Chi	female	29	1	80	500	1		old	5
Chi	female	29	1	80	50	1		young	5
Chi	male	29	1	80	200	1		old	7
Chi	female	30	1	70	500	1		young	5	1
Chi	male	30	0	50	100	1		doc	4	1
Chi	male	30	1	40	500	1		old	6	1
Chi	female	30	1	70	200	1		doc	6	1
Chi	female	30	1	90	2000	1		old	7	1
Chi	female	30	1	90	500	1		doc	6
Chi	male	30	1	80	50	1		none
Chi	male	31	0	90	200	1		doc	7	1
Chi	female	31	1	60	5	1		doc	6	1
Chi	female	31	1	60	100	1		young	5	1
Chi	female	31		50	200	1		doc	3	0
Chi	male	31	0	80	1800	1		none
Chi	male	31	1	60	400	1		young	6
Chi	female	32	1	60	100	1		doc	5	1
Chi	male	32	1	30	200	1		none		0
Chi	female	32	1	90	500	1		young	7
Chi	female	32	1	10	20	1		doc	4
Chi	female	32	0	80	100	1		young	7
Chi	male	33	1	60	200	1		doc	6	1
Chi	female	33	1	100	1000	1		young	5	1
Chi	male	33	1	80	100	1		young	7	1
Chi	male	33	0	10	100	1		young	7	0
Chi	male	33	0	70	500	1		doc	6
Chi	male	34	1	80	300	1		none		1
Chi	female	34	1	80	100	1		none		1
Chi	female	34	1	90	20	1		doc	6	1
Chi	female	34	1	50	100	1		young	5	1
Chi	male	34	1	80	400	1		young	5	1
Chi	male	34	1	80	50	1		doc	6	1
Chi	male	34	1	80	300	1		old	5	1
Chi	male	34	1	50	100	1		doc	7	0
Chi	male	34	0	60	100	1		old	6	0
Chi	male	34	1	80	200	1		young	7
Chi	male	35	1	80	2000	1		young	7	1
Chi	female	35	1	70	1000	1		old	4	1
Chi	female	35	1	80	200	1		doc	7	1
Chi	female	36	1	60	100	1		none		1
Chi	male	36	0	0	0	1		none		0
Chi	male	36	1	70	100	1		doc	6
Chi	male	36	1	30	1000	1		young	7
Chi	male	37	1	80	4000000	1		old	5	1
Chi	female	38	1	80	300	1		young	7	1
Chi	female	38	0	80	500	1		young	7	1
Chi	male	39	1	60	1000	1		young	7	1
Chi	male	40	1	40	20	1		old	7	1
Chi	female	40	0	40	100	1		doc	4	1
Chi	female	40	1	50	50	1		young	7
Chi	male	40	1	50	56	1		old	7
Chi	male	41	1	70	1000	1		young	7
Chi	female	42	1	50	200	1		none		1
Chi	male	42	1	80	800	1		doc	6	1
Chi	female	43	1	80	200	1		old	5	1
Chi	female	43	1	90	50000	1		doc	6
Chi	female	44	1	20	1000	1		young	5	1
Chi	female	44	0	90	200000	1		young	7
Chi	female	45	1	50	100	1		old	6
Chi	female	45	1	50	1000	1		old	6
Chi	female	46	1	20	100	1		doc	6	1
Chi	female	49	1	70	1000	1		doc	6
Chi	male	50	1	10	2	1		none
Chi	female	50	1	50	60	1		doc	5
Chi	male	50	1	100	100	1		old	7
Chi	male	53	1	30	100	1		old	5	0
Chi	female	55	1	40	100	1		doc	6	1
Chi	male	89	1	40	200	1		doc	5	1
Chi	male	24	0	40	10	0	0	young	7	0
Chi	male	24	0	30	200	0	0	doc	7
Chi	male	25	0	20	10	0	0	young	6	1
Chi	male	25	0	0	0	0	0	old	7	0
Chi	female	25	0	20	200	0	0	young	6
Chi	female	26		0	50	0	0	none		0
Chi	female	26	0	0	0	0	0	old	6
Chi	female	27	0	50	50	0	0	doc	7	0
Chi	male	28	0	20	100	0	0	none		0
Chi	female	28	0	50	50	0	0	doc	7	0
Chi	female	30	0	20	50	0	0	doc	2	0
Chi	female	30	0	0	50	0	0	young	4	0
Chi	male	30	0	40	50	0	0	none
Chi	male	30	0	0	0	0	0	young	3
Chi	male	31	0	10	10	0	0	none		0
Chi	male	31	0	30	100	0	0	none		0
Chi	male	33	0	30	16	0	0	young	2
Chi	male	33	0	10	10	0	0	young	6
Chi	male	33	0	20	20	0	0	old	5
Chi	female	34	0	50	200	0	0	old	4
Chi	male	35		0	0	0	0	old	4	0
Chi	female	35	0	0	10	0	0	old	3	0
Chi	male	35	0	0	0	0	0	none		0
Chi	female	36	0	0	0	0	0	none		0
Chi	female	39	0	60	200	0	0	old	6
Chi	male	41	0	10	100	0	0	doc	4	0
Chi	male	43	0	80	50	0	0	none		1
Chi	male	44	0	0	1	0	0	young	4
Chi	female	50	0	50	100	0	0	old	6	0
Chi	male	55	0	10	0	0	0	none
Chi	female	64	0	0	0	0	0	young	6
Chi	male	67	0	0	10	0	0	none		0
Chi	female	86	0	0	0	0	0	doc	6
Chi	female	20	0	30	20	0	10	none
Chi	female	21	0	40	20	0	10	old	5	0
Chi	male	22	0	50	100	0	10	young	6	0
Chi	male	22	0	10	100	0	10	none
Chi	female	22	0	0	10	0	10	old	4
Chi	male	23	0	50	20	0	10	doc	6
Chi	female	25	1	80	1000	0	10	old	7
Chi	female	27	0	20	50	0	10	old	7
Chi	male	27	0	20	100	0	10	old	5
Chi	female	28	0	20	Ã¥ÂÂÃ¦â€¹Â¾	0	10	none
Chi	male	28	0	10	10	0	10	doc	3
Chi	female	28	0	50	100	0	10	young	7
Chi	male	29	0	10	10	0	10	none		0
Chi	female	29	0	10	100	0	10	none
Chi	female	29	0	20	0	0	10	young	7
Chi	female	29	0	50	100	0	10	old	4
Chi	female	29	0	40	100	0	10	none
Chi	male	29	0	60	100	0	10	old	5
Chi	male	29	0	70	100	0	10	old	6
Chi	male	31	0	10	10	0	10	young	7	1
Chi	female	31	0	0	0	0	10	none		0
Chi	male	31	0	10	10	0	10	none
Chi	male	32	0	20	100	0	10	doc	5
Chi	male	32	0	0	0	0	10	none
Chi	male	33	0	30	10	0	10	none		0
Chi	female	33	0	20	1000	0	10	old	3	0
Chi	female	33	0	50	50	0	10	none
Chi	female	33	0	10	1	0	10	old	3
Chi	female	34	0	10	50	0	10	none		1
Chi	female	35	0	10	100	0	10	old	7
Chi	female	36	1	30	20	0	10	doc	5	0
Chi	male	37	0	50	200	0	10	doc	6	0
Chi	female	37	0	10	10	0	10	doc	7	0
Chi	male	37		10	6	0	10	young	4
Chi	male	38	0	40	200	0	10	young	7
Chi	male	41	0	0	0	0	10	old	6	0
Chi	male	41	0	20	100	0	10	doc	6
Chi	male	41	0	10	100	0	10	young	6
Chi	female	42	0	10	100	0	10	old	7	1
Chi	female	43	0	80	100	0	10	none		0
Chi	female	45	0	70	100	0	10	none		0
Chi	female	47	0	30	20	0	10	young	7	0
Chi	female	47	0	10	100	0	10	young	7	0
Chi	female	48	0	10	0	0	10	old	7	0
Chi	male	49	0	60	100	0	10	doc	5	0
Chi	male	19		20	10	0	20	none		0
Chi	male	20	0	10	100	0	20	doc	3	0
Chi	female	20	0	70	50	0	20	young	6	0
Chi	male	20	0	10	5	0	20	young	7	0
Chi	male	21	0	10	40	0	20	old	3	0
Chi	female	21	0	60	50	0	20	young	7
Chi	male	22	0	10	10	0	20	young	5	1
Chi	female	22		10	100	0	20	none
Chi	male	23	0	40	100	0	20	young	4
Chi	female	24	0	30	5	0	20	old	5
Chi	female	25	0	10	500	0	20	none		0
Chi	male	25	0	20	100	0	20	young	7
Chi	female	27	0	0	10	0	20	none		0
Chi	male	27	0	20	20	0	20	none		0
Chi	female	27	0	50	50	0	20	young	6	0
Chi	male	27	0	100	100	0	20	none
Chi	male	27	1	10	1	0	20	none
Chi	male	27	0	20	50	0	20	young	3
Chi	male	27	0	50	200	0	20	doc	3
Chi	male	28	0	10	20	0	20	none		0
Chi	female	28	0	60	200	0	20	old	7
Chi	female	28	0	10	10	0	20	doc	2
Chi	male	28	1	30	200	0	20	none
Chi	male	29	0	30	200	0	20	doc	4	0
Chi	female	29	0	20	1000	0	20	doc	2	0
Chi	female	29	0	50	50	0	20	young	2	0
Chi	female	30	0	10	100	0	20	old	4
Chi	male	30	0	20	100	0	20	old	6
Chi	male	31	0	0	0	0	20	none		1
Chi	female	31	0	10	50	0	20	doc	3	0
Chi	male	31	0	20	1	0	20	doc	4	0
Chi	female	31	0	50	50	0	20	doc	2	0
Chi	female	31	0	30	60	0	20	none
Chi	female	32	0	10	50	0	20	doc	3	0
Chi	female	33	0	0	0	0	20	young	1	0
Chi	female	33	0	20	50	0	20	old	2
Chi	male	34	0	50	50	0	20	none		0
Chi	male	34	0	90	100	0	20	old	7
Chi	male	34	0	50	200	0	20	young	7
Chi	male	35	0	40	5	0	20	doc	3	0
Chi	female	35	1	50	100	0	20	old	5
Chi	male	38	0	30	100	0	20	none
Chi	male	39		20	50	0	20	none		0
Chi	female	39	0	60	100	0	20	old	6
Chi	male	40	0	10	50	0	20	doc	6	1
Chi	female	43	0	20	50	0	20	doc	5	0
Chi	male	43	0	50	500	0	20	none
Chi	female	53	0	50	50	0	20	doc	6
Chi	female	55	0	80	100	0	20	old	7
Chi	female	58	0	70	200	0	20	none		0
Chi	male	61	0	50	50	0	20	young	7
Chi	male	66	0	40	100	0	20	old	4	0
Chi	male	69	0	20	20	0	20	old	5	0
Chi	female	19	0	40	20	0	30	young	5
Chi	female	21	0	50	10	0	30	doc	6
Chi	female	22	0	70	100	0	30	doc	5	0
Chi	male	22	0	90	10	0	30	young	7	0
Chi	male	22	0	30	500	0	30	doc	6	0
Chi	female	24	0	20	10	0	30	doc	7
Chi	male	24	0	80	50	0	30	young	7
Chi	female	25	0	50	50	0	30	old	7
Chi	female	25	0	10	500	0	30	none
Chi	female	26	0	0	100	0	30	young	3	0
Chi	male	26	0	50	50	0	30	young	7
Chi	female	26	0	30	200	0	30	doc	5
Chi	male	27	0	60	50	0	30	none		0
Chi	male	27	0	40	50	0	30	old	5	0
Chi	male	27	0	40	50	0	30	none
Chi	female	27	0	10	100	0	30	doc	5
Chi	female	27		30	50	0	30	young	6
Chi	male	28	0	30	100	0	30	old	6	1
Chi	female	28	0	30	100	0	30	young	6	0
Chi	male	28	1	30	10	0	30	young	6
Chi	female	28	0	0	0	0	30	young	5
Chi	female	28		50	1000	0	30	young	7
Chi	male	29	0	70	300	0	30	doc	6	0
Chi	male	29	0	60	20	0	30	young	6	0
Chi	female	29	0	20	15	0	30	young	7	0
Chi	male	29	0	30	100	0	30	old	3	0
Chi	female	29	0	20	20	0	30	doc	6	0
Chi	female	29	1	60	100	0	30	none
Chi	male	30	0	80	100	0	30	doc	6	1
Chi	male	30	0	30	500	0	30	old	5	1
Chi	female	32	0	20	50	0	30	doc	6	0
Chi	male	32	0	0	0	0	30	doc	2
Chi	female	32	0	50	100	0	30	old	6
Chi	male	33	1	40	1000	0	30	doc	4	1
Chi	male	33	0	20	50	0	30	doc	7	0
Chi	female	33	0	20	100	0	30	none
Chi	female	34	0	50	10	0	30	young	7
Chi	male	35	0	40	100	0	30	none
Chi	male	36	0	30	20	0	30	none
Chi	male	39	1	30	3000	0	30	doc	6
Chi	female	40	1	30	300	0	30	old	3
Chi	male	44	0	30	100	0	30	doc	7
Chi	female	45	0	30	1	0	30	young	6
Chi	male	47	0	50	2	0	30	none
Chi	female	55	1	40	200	0	30	young	7	0
Chi	male	56	0	50	200	0	30	young	7
Chi	male	21	0	40	10	0	40	none
Chi	male	22		50	20	0	40	doc	4
Chi	male	24	0	80	200	0	40	old	7
Chi	male	25	0	40	100	0	40	old	5
Chi	male	26	0	30	100	0	40	none		0
Chi	female	26	0	50	20	0	40	none		0
Chi	male	26	0	50	34	0	40	old	3
Chi	female	26	1	30	200	0	40	doc	7
Chi	male	26	0	80	100	0	40	doc	7
Chi	male	27	0	30	500	0	40	none
Chi	female	28	0	40	100	0	40	young	5
Chi	female	29	0	50	100	0	40	old	6	1
Chi	female	30	0	30	100	0	40	none		0
Chi	male	30	0	30	20	0	40	doc	6	0
Chi	male	32	0	50	200	0	40	old	5	1
Chi	male	32	0	80	200	0	40	doc	7
Chi	female	34	0	70	100	0	40	doc	6	0
Chi	female	34	0	40	10	0	40	young	7
Chi	female	36	0	50	200	0	40	none
Chi	female	37	0	80	50	0	40	young	7	0
Chi	female	39	0	30	50	0	40	none
Chi	male	47	0	50	100	0	40	young	4
Chi	male	60	0	50	10	0	40	doc	6	0
Chi	male	21		60	20	0	50	young	7
Chi	female	21	0	20	20	0	50	old	5
Chi	female	22	0	10	100	0	50	doc	5	1
Chi	female	22	0	100	50	0	50	doc	7
Chi	male	23	1	50	100	0	50	none
Chi	female	23	0	40	50	0	50	none
Chi	male	23	0	30	10	0	50	old	5
Chi	female	24	1	50	10	0	50	none		1
Chi	female	24	0	50	50	0	50	old	6
Chi	female	25	0	50	200	0	50	old	5	0
Chi	male	25	0	50	150	0	50	young	5
Chi	female	25	0	50	0.01	0	50	none
Chi	female	25	0	0	0	0	50	none
Chi	female	25	0	40	200	0	50	young	7
Chi	female	26	0	60	100	0	50	young	6
Chi	male	26	1	50	100	0	50	doc	4
Chi	male	26	0	40	500	0	50	old	4
Chi	female	26	0	70	30	0	50	young	7
Chi	female	26	0	40	100	0	50	doc	4
Chi	female	27	0	40	50	0	50	none		1
Chi	male	27	0	30	100	0	50	old	4	0
Chi	female	28	0	30	10	0	50	old	4	0
Chi	female	28	0	80	20	0	50	none		0
Chi	female	28	0	50	100	0	50	none
Chi	female	28	0	30	200	0	50	doc	5
Chi	male	28	0	50	100	0	50	none
Chi	female	28	0	50	100	0	50	young	7
Chi	female	28	0	80	200	0	50	doc	5
Chi	male	29	1	30	20	0	50	young	7	1
Chi	male	29	0	70	100	0	50	none		1
Chi	female	29		50	100	0	50	doc	7	0
Chi	female	29	1	60	200	0	50	young	4
Chi	female	29	0	50	50	0	50	young	7
Chi	male	29	0	100	100	0	50	young	7
Chi	male	29	0	40	0	0	50	young	3
Chi	male	30	0	50	1000	0	50	doc	7	1
Chi	female	30	0	50	50	0	50	doc	5
Chi	female	30		40	500	0	50	none
Chi	female	30	0	10	100	0	50	young	7
Chi	male	30	0	80	20000	0	50	young	6
Chi	male	31	0	30	100	0	50	none		0
Chi	male	31	0	50	10	0	50	doc	6
Chi	male	31	0	70	100	0	50	young	7
Chi	female	32	0	70	500	0	50	none		0
Chi	male	32	0	50	100	0	50	old	6	0
Chi	female	32		50	500	0	50	none
Chi	female	32		40	50	0	50	none
Chi	female	32	0	50	500	0	50	doc	4
Chi	female	32	0	50	100	0	50	none
Chi	female	32	0	30	50	0	50	young	6
Chi	female	32	0	90	100	0	50	doc	6
Chi	female	33	0	100	500	0	50	young	6	0
Chi	male	33	0	50	100	0	50	doc	5	0
Chi	female	33	0	30	50	0	50	young	7
Chi	male	33	0	70	200	0	50	young	6
Chi	female	33	0	20	200	0	50	doc	7
Chi	male	34	0	60	100	0	50	old	6	0
Chi	female	34	1	0	0	0	50	none
Chi	female	35	1	50	0	0	50	none		0
Chi	male	36	0	10	100	0	50	none		0
Chi	male	36	0	10	20	0	50	young	7
Chi	female	37	0	50	10	0	50	none
Chi	male	38	0	40	50	0	50	doc	7	0
Chi	male	39	0	80	100	0	50	young	6	0
Chi	female	40	0	50	200	0	50	old	4
Chi	female	41	0	50	20	0	50	old	5	0
Chi	female	41	0	30	10	0	50	none
Chi	female	46	0	40	100	0	50	young	7	1
Chi	male	47	0	30	200	0	50	none
Chi	female	48	0	60	1000	0	50	none
Chi	male	49	0	50	100	0	50	young	7
Chi	male	52	0	50	100	0	50	young	6	0
Chi	male	62	0	50	100	0	50	young	7	0
Chi	male	71	0	50	30	0	50	none		0
Chi	male	22	0	50	10	0	60	old	4	0
Chi	female	22	0	100	200	0	60	young	7
Chi	female	23	0	70	30	0	60	old	7	1
Chi	male	23	0	60	2000	0	60	old	5
Chi	female	25	1	50	50	0	60	doc	6	1
Chi	female	25	1	50	10	0	60	young	7
Chi	female	26	1	60	100	0	60	none		1
Chi	female	26	0	60	500	0	60	doc	6	0
Chi	female	27	0	70	1	0	60	old	5	0
Chi	female	27	0	40	50	0	60	none		0
Chi	male	27	0	30	300	0	60	young	7
Chi	female	27	0	60	200	0	60	young	7
Chi	male	28	0	80	100	0	60	old	7	0
Chi	male	28	0	70	100	0	60	young	7	0
Chi	male	29	0	70	500	0	60	young	6	1
Chi	male	29	0	50	200	0	60	young	7
Chi	male	30	1	80	200	0	60	old	5	1
Chi	female	30	1	50	50	0	60	old	6
Chi	male	30	0	60	200	0	60	young	6
Chi	male	30	0	40	200	0	60	none
Chi	female	32	1	60	100	0	60	old	5	1
Chi	female	32		50	100	0	60	none		0
Chi	male	32	1	30	100	0	60	old	7
Chi	male	32		40	20	0	60	none
Chi	male	32	0	50	100	0	60	young	7
Chi	female	36	0	20	50	0	60	old	7	0
Chi	male	36	0	50	100	0	60	young	7
Chi	female	37	0	60	100	0	60	none		0
Chi	male	39	0	30	100	0	60	none		0
Chi	male	39	0	60	50	0	60	doc	4	0
Chi	female	40	1	70	50	0	60	young	7
Chi	female	41	0	40	30	0	60	old	6	0
Chi	female	45	0	50	100	0	60	old	7
Chi	female	61	0	90	1000	0	60	old	5
Chi	male	22	0	80	500	0	70	young	6
Chi	male	23	0	50	50	0	70	none
Chi	male	24	0	60	50	0	70	young	5	0
Chi	female	25	0	40	300	0	70	old	6	0
Chi	male	26	0	70	200	0	70	old	6	0
Chi	male	27	0	70	500	0	70	none		0
Chi	female	27	0	50	50	0	70	old	4
Chi	female	27	0	80	200	0	70	old	7
Chi	male	28	0	60	50	0	70	doc	5
Chi	male	29	0	50	500	0	70	young	6
Chi	male	30	0	70	100	0	70	none
Chi	female	31	0	50	10	0	70	doc	5	0
Chi	female	32	0	50	100	0	70	young	6	0
Chi	female	33	0	70	500	0	70	none		0
Chi	male	33	1	60	500	0	70	doc	4
Chi	male	33	0	50	100	0	70	doc	6
Chi	female	35	0	50	200	0	70	old	7
Chi	female	37	0	70	200	0	70	old	6	0
Chi	female	40	1	70	5000	0	70	none
Chi	female	42	0	60	100	0	70	doc	6	1
Chi	female	42	0	50	200	0	70	none
Chi	female	44	1	70	1000	0	70	old	5
Chi	male	46	0	60	200	0	70	young	4
Chi	female	46	1	60	500	0	70	none
Chi	male	53	0	30	50	0	70	old	7	1
Chi	female	55	0	30	50	0	70	doc	5	0
Chi	female	61	0	70	1000	0	70	doc	5	1
Chi	female	22	0	90	30	0	80	doc	6
Chi	male	24	0	50	100	0	80	old	5
Chi	female	26	1	80	300	0	80	none
Chi	female	28	0	50	50	0	80	old	5
Chi	female	29	0	70	200	0	80	young	6	1
Chi	male	29	0	90	500	0	80	old	6
Chi	male	29	0	50	100	0	80	young	7
Chi	female	29	1	50	10	0	80	doc	5
Chi	female	31	0	80	100	0	80	doc	7
Chi	female	33	0	20	200	0	80	old	6	0
Chi	male	34	0	70	100	0	80	old	5	1
Chi	male	34	1	70	100	0	80	doc	7	1
Chi	male	34	0	70	50	0	80	young	6
Chi	male	36	1	50	50	0	80	young	5	1
Chi	male	36	0	100	2000	0	80	old	6
Chi	female	41	1	60	1000	0	80	none		1
Chi	male	42	1	90	500	0	80	old	7
Chi	female	43	1	50	500	0	80	none		1
Chi	female	43	1	50	100	0	80	old	6
Chi	male	45	1	60	100	0	80	young	7	0
Chi	female	46	1	80	500	0	80	none
Chi	male	51		40	10	0	80	old	6	0
Chi	male	55	1	80	50	0	80	young	6	1
Chi	male	63	0	70	50	0	80	none		0
Chi	female	27	0	80	1000	0	90	doc	5
Chi	female	27	0	80	1000	0	90	old	7
Chi	male	29	0	70	300	0	90	doc	6
Chi	female	38	0	10	0	0	90	old	7
Chi	female	39	0	100	10000	0	90	young	7	1
Chi	male	39	1	60	100	0	90	none		1
Chi	male	24	1	80	500	0	100	doc	7
Chi	female	25	0	30	100	0	100	old	5
Chi	male	25	0	80	100000	0	100	none
Chi	female	26	0	100	2000	0	100	old	7	1
Chi	female	27		100	200	0	100	old	7	0
Chi	female	28	0	50	100	0	100	old	6
Chi	female	30	1	60	100	0	100	doc	7	1
Chi	male	32	1	70	100	0	100	none		1
Chi	male	33	0	50	200	0	100	old	7	0
Chi	male	34	0	10	50	0	100	old	7	0
Chi	male	37	1	0	0	0	100	old	3	0
Chi	female	47	0	100	200	0	100	doc	7	0
Chi	male	54	0	100	100	0	100	old	7	0
Chi	male	57	1	50	5	0	100	young	7	1
Chi	male	64	0	70	100	0	100	old	6	0
Chi	male	65	0	70	100	0	100	young	6
France	female	20	1	0	0			none
France	male	25	0	0	0			none		0
France	male	26	1	40	7			doc	3	1
France	male	26	0	40	0			none
France	male	29	0	40	ne sait pas			young	3	0
France	male	32	1	30	11			doc	5	1
France	male	33	0	0	100			none		0
France	male	37	1	0	5			doc	6
France	male	47	0	50	40			none
France	female	47	0	0	0			doc	1
France	male	69	1	0	0			none		1
France	female	24	1	30	10	1		old	6	0
France	male	25	0	0	0	1		none		1
France	male	25	1	50	100	1		old	4	1
France	male	25	1	50	50	1		young	5	1
France	male	25	0	20	20	1		young	5	0
France	male	27	1	50	20	1		young	5	1
France	female	28	1	70	36	1		none		1
France	male	28	1	90	75	1		doc	7
France	male	28	0	60	50	1		young	7
France	female	29	0	20	10	1		young	7	0
France	female	29	0	30	5	1		old	5
France	male	29	1	70	80	1		doc	7
France	female	30	1	90	0	1		none		1
France	male	31	1	30	44	1		old	3
France	male	31	1	80	333	1		old	5
France	male	38	1	40	20	1		none		1
France	female	38	0	50	30	1		young	7
France	female	41	1	60	60	1		none		1
France	female	43	1	20	0	1		none
France	male	47	1	100	75	1		old	3	1
France	male	47	1	60	200	1		none
France	male	48	1	80	0	1		doc	5	0
France	male	51	1	70	50	1		doc	4	1
France	male	51	1	40	20	1		none		1
France	male	52	0	70	50	1		old	6	1
France	male	52	1	60	333	1		doc	6
France	male	55	1	60	20	1		old	6	1
France	female	65	1	0	0	1		old	6
France	male	19	0	30	4,20	0	0	doc	5
France	male	20	0	0	0	0	0	old	1	0
France	female	21	1	10	0	0	0	young	6
France	female	21	0	0	0	0	0	none
France	female	23	0	20	5	0	0	young	5	0
France	male	24	0	10	10	0	0	young	4	0
France	male	25	0	0	0	0	0	doc	5
France	female	25	0	10	3	0	0	none
France	female	25	0	0	0	0	0	old	4
France	male	26	0	0	0	0	0	old	4	0
France	male	26	0	30	20	0	0	doc	2	0
France	male	26	0	0	0	0	0	young	5	0
France	male	26	0	0	0	0	0	none		0
France	male	26	0	10	20	0	0	doc	4
France	male	26	1	100	oui	0	0	none
France	female	27	0	50	15	0	0	none		0
France	female	27	0	0	0	0	0	old	5	0
France	female	27	0	60	2	0	0	doc	7
France	male	27	0	0	0	0	0	young	2
France	male	27	0	10	5	0	0	young	5
France	male	28	0	0	0	0	0	old	2	0
France	female	28	0	50	10	0	0	none		0
France	male	28	0	0	0	0	0	doc	4	0
France	female	28	0	0	0	0	0	young	5	0
France	female	28	0	0	0	0	0	old	6	0
France	female	28	0	0	0	0	0	young	6	0
France	female	28	0	10	5	0	0	none
France	female	28	0	20	10	0	0	doc	5
France	male	29	0	0	0	0	0	old	6	0
France	male	29	0	0	0	0	0	none		0
France	male	29	0	0	0	0	0	doc	3	0
France	male	29	1	0	0	0	0	doc	2	0
France	male	29	0	0	10	0	0	old	7	0
France	male	29	0	40	5	0	0	young	3	0
France	female	29	0	0	0	0	0	old	6	0
France	male	30	0	0	0	0	0	young	5	0
France	male	30	0	10	5	0	0	old	7	0
France	female	30	0	10	10	0	0	doc	5	0
France	female	30	0	0	0	0	0	doc	2
France	male	30	0	60	10	0	0	old	5
France	female	30	0	0	0	0	0	doc	7
France	male	31	0	0	0	0	0	old	3	0
France	female	31	0	0	0	0	0	young	7
France	female	32	0	0	0	0	0	young	6	0
France	female	32	0	0	0	0	0	young	7	0
France	female	32	0	10	5	0	0	none		0
France	male	32	0	20	10	0	0	doc	4	0
France	male	32	0	0	0	0	0	none
France	female	32	0	50	5	0	0	young	6
France	male	32	0	0	0	0	0	young	4
France	female	33	0	10	10	0	0	young	7	1
France	female	33	0	0	0	0	0	young	4	0
France	male	33	0	0	0	0	0	none		0
France	female	33	0	0	0	0	0	none		0
France	female	34	0	0	0	0	0	doc	4	0
France	female	34	0	0	0	0	0	none		0
France	female	34	0	0	0	0	0	old	4	0
France	male	34	0	10	40	0	0	none		0
France	female	35	0	30	10	0	0	none		0
France	female	35	0	20	0	0	0	doc	5	0
France	female	35	0	50	50	0	0	none		0
France	female	35	0	0	0	0	0	doc	5
France	male	35	0	0	0	0	0	doc	3
France	male	35	0	0	0	0	0	none
France	female	35	0	0	0	0	0	old	4
France	female	35	0	10	10	0	0	old	6
France	female	35	0	0	0	0	0	young	1
France	female	36	0	0	0	0	0	doc	7	0
France	male	36	0	10	2	0	0	young	7	0
France	female	37	0	0	0	0	0	old	4	0
France	female	37	0	0	0	0	0	young	3
France	male	37	0	10	4	0	0	old	5
France	male	38	0	20	10	0	0	young	7	1
France	male	38	0	10	3	0	0	doc	4	1
France	female	38	0	0	0	0	0	old	7	0
France	female	38	0	0	0	0	0	young	7
France	female	38	0	10	10	0	0	none
France	female	38	0	0	0	0	0	doc	1
France	female	39	0	0	0	0	0	none		0
France	female	39	0	0	10	0	0	old	6
France	female	40	0	50	10	0	0	none		1
France	female	40	0	0	0	0	0	old	5	0
France	female	40	0	0	0	0	0	none		0
France	female	40	0	0	0	0	0	young	7
France	female	41	0	10	10	0	0	none		0
France	male	41	0	0	0	0	0	young	1
France	male	41	0	0	0	0	0	old	7
France	female	41	0	0	0	0	0	old	6
France	female	41	0	20	15	0	0	young	7
France	female	41	0	0	0	0	0	old	5
France	female	42	0	0	0	0	0	old	7	0
France	female	42	0	0	0Ã¢â€šÂ¬	0	0	young	5
France	male	42	0	10	2	0	0	young	7
France	male	42	0	10	10	0	0	doc	6
France	male	42	0	30	10	0	0	young	7
France	female	42	0	0	0	0	0	young	7
France	male	43	0	0	0	0	0	doc	5	1
France	male	43	0	0	neant	0	0	none		1
France	male	43	0	0	10	0	0	doc	6	1
France	female	43	0	0	0	0	0	old	2	0
France	male	43	0	0	0	0	0	none		0
France	female	43	0	0	0	0	0	doc	4	0
France	female	43	0	0	0	0	0	old	7
France	female	43	0	0	0	0	0	doc	6
France	female	43	0	20	20	0	0	old	7
France	female	44	0	0	0	0	0	old	1	0
France	male	44	0	10	20	0	0	none		0
France	male	44	0	0	0	0	0	young	3
France	female	44	0	10	1	0	0	doc	6
France	male	44	0	0	0	0	0	young	5
France	male	44	0	0	0	0	0	none
France	male	45	0	0	0	0	0	young	7	0
France	female	45	0	0	0	0	0	doc	3	0
France	male	45	0	50	15	0	0	none
France	female	45	0	0	0	0	0	old	5
France	male	45	0	0	0	0	0	doc	6
France	male	46	0	0	0	0	0	doc	4	1
France	male	46	0	0	0	0	0	none
France	female	46	0	0	0	0	0	young	7
France	male	46	0	0	0	0	0	doc	7
France	female	47	0	0	0	0	0	young	7	0
France	male	47	0	40	10	0	0	none		0
France	male	47	0	50	5	0	0	none		0
France	male	48	0	0	0	0	0	none		0
France	female	48	0	10	10	0	0	young	7
France	female	48	0	0	0	0	0	doc	3
France	female	49	0	10	0	0	0	young	6	0
France	male	49	1	0	0	0	0	doc	6	0
France	female	49	0	0	0	0	0	young	6	0
France	female	49	0	10	0	0	0	young	5	0
France	female	49	0	0	0	0	0	young	7
France	female	50	0	0	0	0	0	none		1
France	female	50	0	0	0	0	0	doc	4	0
France	female	51	0	10	1	0	0	doc	6
France	female	51	0	0	0	0	0	old	6
France	female	53	0	10	10	0	0	none
France	female	54	0	0	0	0	0	doc	7	1
France	male	54	0	0	0	0	0	young	4
France	male	55	0	0	0	0	0	young	7	0
France	male	56	0	10	10	0	0	none		0
France	male	56	0	10	2	0	0	none		0
France	male	56	0	50	0	0	0	none		0
France	male	56	0	10	50	0	0	none
France	female	57	0	0	0	0	0	doc	7	0
France	female	58	0	10	10	0	0	young	7
France	female	58	0	0	0	0	0	none
France	male	61	0	0	0	0	0	old	7	0
France	male	61	0	0	0	0	0	young	4	0
France	female	62	0	10	10	0	0	none		0
France	male	63	0	50	10	0	0	young	6	0
France	female	63	0	0	0	0	0	doc	5
France	female	66	1	30	10	0	0	old	5	1
France	female	66	0	0	5	0	0	doc	7	0
France	female	66	0	0	0	0	0	old	6	0
France	female	66	0	0	0	0	0	old	7
France	female	67	0	0	0	0	0	old	5	0
France	female	67	0	50	10	0	0	none		0
France	female	71	0	10	20	0	0	doc	2
France	female	21	0	30	5	0	10	old	6
France	female	21	0	30	25	0	10	none
France	male	22	0	30	10	0	10	old	1	1
France	male	23	1	0	0	0	10	none		0
France	female	23	1	100	30	0	10	young	7	0
France	female	24	0	30	15	0	10	doc	2	0
France	female	24	0	10	10	0	10	doc	6	0
France	female	24	0	0	0	0	10	doc	3
France	male	25	0	40	20	0	10	young	6	0
France	male	25	0	0	1	0	10	none		0
France	female	25	0	40	5	0	10	none
France	male	26	0	10	5	0	10	young	4	0
France	female	28	0	50	10	0	10	doc	6	0
France	female	28	0	10	10	0	10	none
France	female	28	0	30	100	0	10	young	5
France	female	29	0	0	0	0	10	doc	5	1
France	male	29	0	10	0	0	10	none		0
France	male	30	0	0	0	0	10	none		0
France	male	30	0	0	0	0	10	none
France	male	30	0	10	5	0	10	young	6
France	female	30	0	0	0	0	10	young	7
France	male	31	0	0	10	0	10	young	6	1
France	female	31	0	0	0	0	10	old	6	0
France	male	31	0	50	10	0	10	none
France	male	31	0	10	50 euros	0	10	none
France	male	32	0	10	10	0	10	doc	2	1
France	male	32	0	0	10	0	10	old	3	0
France	female	32	0	0	0	0	10	young	7
France	female	33	0	20	10	0	10	young	7	0
France	female	33	0	10	2	0	10	old	5
France	female	33	0	0	0	0	10	none
France	male	34	0	0	0	0	10	young	6	0
France	female	34	0	0	0	0	10	doc	3	0
France	female	34	0	20	20	0	10	old	7
France	male	36	0	0	0	0	10	none
France	male	37	0	10	15	0	10	doc	7	1
France	male	37	0	0	0	0	10	doc	4	0
France	female	37	0	10	10	0	10	old	6
France	female	38	0	0	0	0	10	doc	4
France	female	39	0	10	10	0	10	none		1
France	male	40	0	10	0	0	10	doc	2	0
France	female	40	0	10	10	0	10	none		0
France	male	40	1	20	0	0	10	doc	2
France	male	41	0	0	0	0	10	doc	4	0
France	male	42	0	0	0	0	10	old	6	1
France	male	42	0	0	0	0	10	none		0
France	female	43	0	70	10	0	10	old	7	1
France	female	43	0	10	5	0	10	doc	5	0
France	female	43	0	0	0	0	10	none
France	male	44	0	10	5	0	10	young	5	0
France	female	44	0	10	10	0	10	old	6	0
France	male	44	0	50	10	0	10	old	6
France	male	45	0	10	10	0	10	none		0
France	female	45	0	0	0	0	10	old	6
France	male	46	0	10	5	0	10	young	4	0
France	female	46	0	40	10	0	10	none		0
France	female	46	0	0	0	0	10	doc	5	0
France	female	47	0	0	0	0	10	doc	6	0
France	male	49	0	20	50	0	10	doc	6	0
France	male	50	0	10	10	0	10	old	6	1
France	male	50	0	50	30	0	10	young	4	0
France	male	53	0	20	15	0	10	doc	3	0
France	male	54	0	0	0	0	10	old	4	0
France	male	56	0	0	0	0	10	young	7	1
France	female	58	0	0	0	0	10	old	6
France	male	59	0	0	0	0	10	none		0
France	female	62	0	40	20	0	10	young	7	0
France	male	66	0	20	10	0	10	old	4
France	female	75	0	0	0	0	10	none
France	male	77	0	50	15	0	10	none
France	male	23	0	20	10	0	20	none		0
France	male	23	0	10	15	0	20	young	2	0
France	female	24	0	20	15	0	20	young	4	0
France	male	25	0	30	10	0	20	young	2	0
France	female	25	0	70	100	0	20	young	6
France	male	25	0	50	10	0	20	doc	6
France	female	25	0	10	10	0	20	none
France	male	26	0	10	10	0	20	old	6	0
France	female	28	1	70	20	0	20	young	6	0
France	male	29	1	20	20	0	20	none		0
France	female	31	0	0	0	0	20	old	4
France	male	32	0	0	10	0	20	doc	2	0
France	male	32	1	0	0	0	20	doc	4
France	male	33	0	20	20	0	20	young	7	1
France	male	33	0	20	5	0	20	young	3	1
France	female	33	0	10	10	0	20	doc	5
France	male	34	0	0	0	0	20	doc	6	0
France	female	35	0	0	1	0	20	young	7
France	male	36	0	20	10	0	20	doc	2	0
France	male	36	1	10	computer power	0	20	old	1
France	female	36	0	0	20	0	20	doc	4
France	male	38	1	0	0	0	20	doc	4	1
France	male	38	0	20	10	0	20	none		0
France	female	39	0	40	15	0	20	doc	7
France	female	40	0	0	0	0	20	none		0
France	male	40	1	20	23	0	20	doc	3	0
France	female	41	0	0	0	0	20	young	7	0
France	male	44	0	0	0	0	20	doc	7	1
France	female	44	0	50	20	0	20	doc	5
France	male	45	1	30	50	0	20	doc	3
France	female	64	0	70	50	0	20	old	4
France	male	19	0	50	10	0	30	old	7
France	male	19	0	0	0	0	30	none
France	male	22	0	30	10	0	30	none
France	male	25	1	20	5	0	30	doc	3	1
France	male	25	0	40	50	0	30	young	4	0
France	male	28	0	0	0	0	30	old	2	0
France	female	30	0	0	0	0	30	doc	5
France	male	30	0	10	50	0	30	old	7
France	female	31	0	30	10	0	30	young	3	1
France	female	31	0	30	10	0	30	old	5
France	male	32	1	20	5	0	30	old	3
France	female	36	0	20	5	0	30	doc	5	0
France	male	36	0	40	10	0	30	none
France	male	37	0	70	10	0	30	old	7	1
France	male	37	0	50	25	0	30	old	5
France	female	37	0	10	0	0	30	young	7
France	male	39	0	0	5	0	30	young	5	0
France	male	42	0	40	20	0	30	young	4	0
France	female	42	0	20	5	0	30	young	6	0
France	male	45	1	10	2	0	30	doc	2	0
France	male	46	0	0	0	0	30	doc	4
France	female	47	0	10	0	0	30	none		1
France	male	47	0	20	20	0	30	young	7	0
France	male	48	0	0	1	0	30	old	1	0
France	male	48	1	20	30	0	30	none		0
France	female	49	0	10	15	0	30	old	6	0
France	male	51	0	0	0	0	30	old	6	0
France	male	52	0	10	0	0	30	young	6
France	male	58	0	0	5	0	30	doc	7	0
France	female	61	0	0	0	0	30	old	5	1
France	male	63	0	10	10	0	30	young	5
France	female	18	0	0	0	0	40	old	5
France	female	21	0	30	20	0	40	old	7
France	male	21	0	20	20	0	40	none
France	female	26	0	0	0	0	40	none
France	male	30	1	0	0	0	40	old	2
France	female	31	0	40	5	0	40	old	6
France	female	32	0	80	20	0	40	doc	4	0
France	male	32	0	40	15	0	40	none
France	female	33	0	50	10	0	40	young	7	0
France	female	33	0	20	10	0	40	doc	4
France	female	34	0	20	11	0	40	young	4
France	female	43	0	10	2	0	40	old	7
France	female	45	0	0	0	0	40	doc	3	0
France	male	46	1	30	20	0	40	none		1
France	male	47	0	0	0	0	40	none		1
France	female	53	0	10	1	0	40	old	6
France	female	64	0	80	10O	0	40	young	7	0
France	female	19	1	0	0	0	50	old	4
France	female	20	1	40	10	0	50	young	4
France	female	21	1	40	20	0	50	young	5	1
France	male	22	0	50	10	0	50	old	6
France	male	23	0	0	0	0	50	doc	5	1
France	female	23	1	50	50	0	50	young	7	1
France	female	25	0	0	0	0	50	none		0
France	female	25	0	10	20	0	50	young	5
France	male	25	0	50	10	0	50	young	7
France	male	27	1	60	0	0	50	none		1
France	female	27	0	50	20	0	50	old	4	0
France	female	27	0	40	10	0	50	young	7
France	female	28	0	10	1	0	50	doc	4	0
France	male	29	0	40	40Ã¢â€šÂ¬	0	50	none		1
France	male	29	0	10	10	0	50	old	3
France	female	29	0	50	10	0	50	young	7
France	female	30	0	60	20	0	50	old	4	0
France	female	30	0	0	0	0	50	old	3	0
France	female	30	0	10	10	0	50	young	7
France	male	31	1	10	10	0	50	young	6	0
France	male	31	0	50	20	0	50	old	1	0
France	female	32	0	50	0	0	50	doc	4	0
France	female	32	0	0	0	0	50	none
France	female	32		0	1	0	50	old	7
France	male	33	0	50	50	0	50	young	4	0
France	female	35	1	50	15	0	50	old	4	1
France	female	35	0	20	5	0	50	doc	6	0
France	male	35	0	10	20	0	50	young	5
France	female	35	0	0	0	0	50	old	6
France	female	35	0	50	5	0	50	young	5
France	male	36	0	50	0	0	50	young	4	0
France	male	36	0	10	5	0	50	young	7	0
France	male	36		50	10	0	50	doc	6	0
France	female	37	0	50	5	0	50	young	4	1
France	female	37	0	50	30	0	50	none		0
France	male	41	0	50	30	0	50	young	7	1
France	male	41	0	0	0	0	50	young	6	0
France	female	41	0	70	15	0	50	doc	6	0
France	female	43	1	30	10	0	50	young	7	1
France	male	43	1	50	10	0	50	doc	6	0
France	male	43	0	20	0	0	50	old	7
France	male	45	1	50	20	0	50	doc	5	1
France	female	45	1	50	0	0	50	old	4	0
France	male	46	0	70	10	0	50	old	7	1
France	female	46	0	50	40	0	50	none		0
France	female	46	0	70	20	0	50	old	7
France	male	48	0	0	0	0	50	young	7	0
France	female	51	0	0	0	0	50	old	7	0
France	male	51	1	0	0	0	50	old	6
France	male	55	1	50	100	0	50	none		1
France	male	59	0	50	25	0	50	young	7	0
France	female	63	0	0	10	0	50	old	6
France	female	64	0	0	0	0	50	doc	6	1
France	female	64	0	0	0	0	50	none		0
France	female	65	1	10	?	0	50	doc	6
France	male	66	0	20	20	0	50	doc	4
France	female	72	1	50	10	0	50	none
France	male	21	0	20	5	0	60	doc	4	0
France	male	22	1	50	1	0	60	young	7
France	male	24	0	30	50	0	60	old	5
France	female	28	0	10	10	0	60	old	5
France	female	29	0	10	5	0	60	doc	2	0
France	male	34	0	60	10	0	60	doc	6
France	male	36	0	50	10	0	60	doc	4	0
France	male	36	1	30	50	0	60	none		0
France	male	40	0	60	10	0	60	old	7
France	female	42	0	30	5	0	60	none		1
France	female	43	0	80	10	0	60	doc	7
France	male	44	0	70	6	0	60	none		0
France	male	46	0	50	25	0	60	doc	4	1
France	female	46	1	60	0	0	60	none		1
France	male	60	0	0	0	0	60	old	4	1
France	female	65	0	70	10	0	60	young	7	1
France	female	24	0	60	20	0	70	doc	7	0
France	male	25	0	60	50	0	70	doc	6	0
France	female	28	0	80	10	0	70	none
France	male	30	0	50	20	0	70	old	7	0
France	female	32	0	70	20	0	70	young	4
France	female	38	0	0	0	0	70	none		1
France	male	38	0	30	20	0	70	doc	7	0
France	male	43	0	50	5	0	70	old	6	0
France	male	46	1	0	0	0	70	none		1
France	female	46	0	0	0	0	70	young	7	0
France	female	48	1	20	20	0	70	old	7	1
France	male	55	0	0	0	0	70	old	7
France	male	63		0	0	0	70	none		0
France	male	23	0	0	0	0	80	young	7
France	female	33	1	10	5	0	80	doc	2	0
France	male	43	1	40	50	0	80	none
France	male	43	1	0	0	0	80	none
France	female	44	0	90	10	0	80	old	7	0
France	male	49	1	50	50	0	80	young	7	1
France	male	50	0	50	20	0	80	none
France	female	63	1	60	20	0	80	none		0
France	female	69	1	20	5	0	80	none
France	male	70	1	0	2	0	80	none
France	female	24	1	90	20	0	90	none		1
France	female	25	1	0	0	0	90	doc	2	1
France	male	30	1	40	20	0	90	old	6
France	male	36	1	20	20	0	90	young	6	0
France	female	39	1	0	0	0	90	none
France	female	45	0	10	5	0	90	young	7
France	male	48	1	0	0	0	90	none
France	male	62	1	0	0	0	90	doc	5
France	female	65	1	20	20	0	90	doc	5	1
France	female	71	1	20	20	0	90	young	7	1
France	female	71	1	50	50	0	90	old	4	1
France	female	71	1	20	10	0	90	young	6
France	female	77	1	80	20	0	90	doc	6	1
France	female	23	0	50	20	0	100	young	7
France	female	28	1	40	50	0	100	old	5	1
France	female	28	1	0	0	0	100	doc	7
France	female	32	1	50	20	0	100	none
France	male	33	1	0	0	0	100	none		1
France	female	33	0	0	0	0	100	none		0
France	female	34	0	10	10	0	100	young	7
France	male	36	0	0	0	0	100	young	5
France	female	37	1	100	50	0	100	old	7	1
France	male	39	1	0	0	0	100	none		1
France	male	40	1	0	5	0	100	none		0
France	male	41	1	0	0	0	100	none
France	female	43	1	0	0	0	100	doc	6
France	male	44	1	50	5	0	100	young	7	1
France	female	45	1	20	20	0	100	none		1
France	female	45	1	0	0	0	100	young	6
France	male	45	1	100	20	0	100	young	5
France	male	47	1	50	50	0	100	none		0
France	female	49	1	10	10	0	100	doc	6
France	male	50	1	20	15	0	100	doc	5	1
France	male	50	0	50	www.jo-services.fr	0	100	young	7
France	male	50	1	0	0	0	100	old	5
France	female	53	1	50	25	0	100	none		1
France	female	54	1	0	0	0	100	doc	5	1
France	male	56	1	50	10	0	100	old	6	1
France	female	56	1	80	50	0	100	none		1
France	female	58	1	20	5	0	100	young	7	1
France	female	59	1	50	10	0	100	old	6	1
France	male	60	1	30	25	0	100	old	5
France	male	60	1	10	0	0	100	young	7
France	male	62	1	0	neant	0	100	doc	6	1
France	male	64	1	50	20	0	100	old	7	1
France	male	65	1	10	10	0	100	young	7
France	female	66	1	60	7	0	100	doc	6	1
France	female	67	1	70	50	0	100	doc	7
France	male	67	1	40	10	0	100	old	6
France	male	68	1	0	0	0	100	old	7	1
France	female	68	1	50	20	0	100	doc	6
France	male	69	1	0	0	0	100	young	7	1
France	female	71	1	50	20	0	100	doc	6	1
France	male	71	1	20	20	0	100	young	7
France	female	72	1	0	0	0	100	doc	4	0
Israel	female	21	1	0	0	1		old	7
Israel	female	22	1	20	20	1		young	7
Israel	female	23	1	10	10	1		none
Israel	female	23	1	10	50	1		doc	6
Israel	female	23	1	0	0	1		old	3
Israel	female	24	1	40	35	1		doc	7
Israel	female	24	1	0	0	1		none
Israel	male	24	1	10	100	1		doc	2
Israel	male	24	1	0	0	1		none
Israel	male	24	1	40	88	1		young	3
Israel	female	25	1	0	Ã—â€ºÃ—Å“Ã—â€¢Ã—Â	1		young	6
Israel	female	26		60	50	1		young	3
Israel	female	26	1	0	0	1		doc	7
Israel	female	27	1	10	10	1		doc	6
Israel	female	28	1	80	10	1		young	7
Israel	female	28	1	50	20	1		doc	7
Israel	female	28	1	20	0	1		old	6
Israel	female	29	1	80	300	1		none
Israel	female	29	1	60	150	1		old	6
Israel	female	30		0	100	1		old	3
Israel	male	30	1	10	50	1		none
Israel	female	30	1	10	Ã—Å“Ã—Â Ã—â„¢Ã—â€¢Ã—â€œÃ—Â¢Ã—Âª	1		young	7
Israel	male	32	0	10	10	1		none
Israel	female	32	1	0	0	1		doc	4
Israel	female	33	0	10	200	1		young	4
Israel	male	35	1	80	50	1		young	7
Israel	female	36	1	40	100	1		young	7
Israel	male	37	1	0	0	1		doc	7
Israel	male	39	1	50	10	1		young	6
Israel	male	39	0	10	20	1		young	2
Israel	male	39	1	40	10	1		doc	4
Israel	male	40	1	0	0	1		none
Israel	male	42	1	100	0	1		old	6
Israel	female	47	1	30	20	1		old	6
Israel	female	48	1	50	50	1		young	5
Israel	male	50	1	10	50	1		doc	4
Israel	female	52	0	70	50 Ã—Â¢Ã—â€”	1		young	7
Israel	female	53	1	50	50	1		young	7
Israel	female	54	1	50	50	1		none
Israel	male	55	1	30	10	1		young	3
Israel	male	56	1	0	Ã—ÂÃ—â„¢Ã—Å¸ Ã—Å“Ã—â„¢ Ã—â€ºÃ—Â¡Ã—Â£	1		doc	4
Israel	male	56	1	80	100	1		old	7
Israel	female	59	1	0	0	1		doc	6
Israel	male	59	1	10	10	1		young	7
Israel	female	59	1	10	20	1		old	4
Israel	female	60	1	20	100	1		old	7
Israel	female	61	1	40	20	1		doc	7
Israel	female	61	1	0	0	1		doc	4
Israel	female	62	1	30	30	1		none
Israel	female	62	1	50	50	1		none
Israel	female	63	1	100	250	1		old	7
Israel	male	64	1	20	25 Ã—Â©Ã—Â§Ã—Å“	1		doc	5
Israel	male	64	1	20	10	1		none
Israel	male	65	1	0	0	1		doc	5
Israel	male	66	1	10	20	1		young	7
Israel	female	67	1	0	0	1		doc	7
Israel	male	68	1	30	10	1		young	5
Israel	male	71	1	50	25	1		doc	7
Israel	female	20	0	20	200		0	young	6
Israel	female	23		30	50		0	none
Israel	female	18	0	10	10	0	0	young	7
Israel	female	18	0	20	100	0	0	young	7
Israel	female	19	0	0	0	0	0	young	7
Israel	male	19	0	60	20	0	0	young	7
Israel	female	19	0	40	20	0	0	doc	6
Israel	male	19	1	0	56	0	0	young	2
Israel	male	19	1	10	10	0	0	none
Israel	female	19	0	0	0	0	0	old	7
Israel	male	20	0	0	0	0	0	young	7
Israel	female	21	0	20	50	0	0	doc	2
Israel	female	21	0	10	20	0	0	none
Israel	female	21	0	60	550	0	0	doc	6
Israel	female	22	0	40	10	0	0	old	7
Israel	female	22	0	40	100	0	0	none
Israel	female	22	0	10	50	0	0	none
Israel	male	22	0	0	0	0	0	doc	5
Israel	male	22	0	0	0	0	0	none
Israel	female	23	0	0	0	0	0	none
Israel	female	23	0	60	20	0	0	young	7
Israel	female	23	0	0	0	0	0	doc	4
Israel	female	23	0	0	0	0	0	none
Israel	female	24	0	30	50	0	0	none
Israel	female	24	0	0	20	0	0	none
Israel	female	24	0	10	Ã—Å“Ã—Â Ã—â„¢Ã—â€¢Ã—â€œÃ—Â¢Ã—Âª	0	0	doc	7
Israel	male	24	0	10	10	0	0	doc	5
Israel	male	24	0	0	0	0	0	young	1
Israel	male	24	0	0	0	0	0	none
Israel	male	24	0	10	10	0	0	doc	5
Israel	female	25	0	30	0	0	0	none
Israel	female	25	0	50	20	0	0	none
Israel	male	25	0	20	30	0	0	old	5
Israel	female	25	0	90	500	0	0	none
Israel	female	25	0	10	50	0	0	none
Israel	male	25	0	50	50	0	0	doc	4
Israel	female	25	0	0	20	0	0	doc	2
Israel	female	27	0	20	10	0	0	none
Israel	female	27	0	40	50	0	0	young	6
Israel	female	27	0	10	100	0	0	young	6
Israel	female	27	0	0	0	0	0	none
Israel	female	27	0	30	20	0	0	doc	5
Israel	male	28	0	40	50	0	0	young	7
Israel	female	28	0	0	0	0	0	young	5
Israel	female	28	0	70	200	0	0	doc	7
Israel	male	29	0	40	50	0	0	young	5
Israel	female	29	0	10	15	0	0	young	7
Israel	female	29	0	0	0	0	0	none
Israel	female	30	0	30	300	0	0	old	6
Israel	male	30	0	0	0	0	0	old	6
Israel	male	30	0	50	20	0	0	old	5
Israel	female	30	0	10	10	0	0	old	5
Israel	male	30	0	0	15	0	0	old	7
Israel	male	30	0	50	10	0	0	doc	4
Israel	male	30	0	40	30	0	0	young	7
Israel	female	30	0	10	10	0	0	none
Israel	female	30	0	10	10	0	0	old	6
Israel	female	31	0	20	100	0	0	doc	6
Israel	male	31	0	30	50	0	0	doc	4
Israel	female	31	0	10	10	0	0	doc	6
Israel	male	32	0	0	0	0	0	old	7
Israel	female	32	0	0	10	0	0	young	7
Israel	female	32	0	50	50	0	0	none
Israel	female	32	0	0	0	0	0	none
Israel	female	33	0	10	0	0	0	doc	1
Israel	male	33	0	0	10	0	0	old	3
Israel	female	33		0	0	0	0	doc	4
Israel	male	33	0	20	10	0	0	doc	3
Israel	male	34	0	10	100	0	0	doc	6
Israel	male	34	0	50	20	0	0	doc	5
Israel	male	34	0	30	50	0	0	young	7
Israel	male	34	0	0	0	0	0	young	6
Israel	male	36	0	0	0	0	0	doc	2
Israel	female	36	0	0	0	0	0	old	5
Israel	male	37	0	0	0	0	0	old	4
Israel	female	37	0	0	0	0	0	young	7
Israel	male	38	0	0	0	0	0	doc	0
Israel	female	38	0	0	0	0	0	old	6
Israel	male	39	0	50	20	0	0	none
Israel	male	40	0	50	10	0	0	old	7
Israel	female	41	0	50	250	0	0	doc	3
Israel	male	42	0	10	10	0	0	young	4
Israel	male	42		100	50	0	0	young	5
Israel	female	43	0	10	50	0	0	none
Israel	male	43	0	50	20	0	0	young	7
Israel	male	44	1	0	0	0	0	none
Israel	male	44	0	60	10	0	0	old	7
Israel	male	45	0	0	0	0	0	doc	5
Israel	male	45		0	0	0	0	doc	2
Israel	male	46	0	0	0	0	0	old	4
Israel	female	47	0	0	0	0	0	old	6
Israel	female	47	0	0	0	0	0	old	7
Israel	male	48	0	50	100	0	0	old	4
Israel	male	49	0	0	0	0	0	none
Israel	male	49	0	10	10	0	0	none
Israel	female	50	0	20	10	0	0	doc	5
Israel	female	50	0	50	25	0	0	none
Israel	male	51	0	0	0	0	0	doc	7
Israel	female	52	0	10	50	0	0	young	6
Israel	male	52	0	10	5	0	0	none
Israel	male	52	0	10	10	0	0	young	7
Israel	female	53	0	80	30	0	0	none
Israel	male	54	0	60	150 Ã—Â©"Ã—â€”	0	0	old	6
Israel	male	54	0	0	0	0	0	young	6
Israel	male	54	0	0	0	0	0	doc	5
Israel	male	55	0	0	0	0	0	doc	7
Israel	female	56	0	100	10	0	0	doc	7
Israel	female	56	0	50	10	0	0	doc	7
Israel	male	56	0	50	50Ã—Â©"Ã—â€”	0	0	none
Israel	female	57	0	30	100	0	0	old	7
Israel	female	58	0	10	10	0	0	young	7
Israel	female	58	0	50	25	0	0	none
Israel	female	58	0	10	5	0	0	young	6
Israel	female	59	0	0	0	0	0	old	5
Israel	female	59	0	0	0	0	0	doc	3
Israel	male	59	0	0	0	0	0	young	7
Israel	female	60	0	0	50	0	0	doc	7
Israel	male	60	0	10	Ã—Å“Ã—Â Ã—â„¢Ã—â€¢Ã—â€œÃ—Â¢	0	0	young	7
Israel	male	61	0	100	100	0	0	old	7
Israel	female	65	0	50	250	0	0	young	7
Israel	male	66	0	50	20	0	0	none
Israel	female	68	0	20	20	0	0	old	7
Israel	male	69	0	0	0	0	0	none
Israel	male	69	0	20	10	0	0	old	6
Israel	male	70	0	0	0	0	0	doc	5
Israel	female	71	0	70	100	0	0	young	7
Israel	male	73	1	30	50	0	0	doc	3
Israel	female	98	0	80	0	0	0	old	7
Israel	male	40	0	60	5050		10	none
Israel	male	20	0	0	0	0	10	young	6
Israel	female	20	0	10	20	0	10	young	7
Israel	male	20	0	10	50	0	10	doc	5
Israel	female	21	0	30	50	0	10	old	6
Israel	female	21	0	0	0	0	10	doc	2
Israel	male	23	0	0	0	0	10	none
Israel	female	23	0	10	10	0	10	old	6
Israel	female	23	0	0	0	0	10	none
Israel	female	24	0	20	10	0	10	none
Israel	male	24	0	40	60	0	10	doc	2
Israel	male	24	0	30	10	0	10	none
Israel	female	24	0	0	0	0	10	young	7
Israel	female	24	0	0	0	0	10	old	6
Israel	female	25	0	60	50	0	10	doc	4
Israel	female	25	0	0	0	0	10	none
Israel	female	26	0	20	10	0	10	doc	4
Israel	female	26	0	10	35	0	10	young	3
Israel	female	26	0	0	0	0	10	none
Israel	female	26	0	20	5	0	10	doc	5
Israel	male	27	0	20	20	0	10	old	7
Israel	female	27	0	0	0	0	10	none
Israel	female	27	0	10	Ã—â„¢Ã—Â© Ã—Å“Ã—â„¢ Ã—Å¾Ã—Â¡Ã—Â¤Ã—â„¢Ã—Â§ Ã—ÂÃ—â„¢Ã—Â¨Ã—â€™Ã—â€¢Ã—Â Ã—â„¢Ã—Â Ã—Â©Ã—ÂÃ—Â Ã—â„¢ Ã—ÂªÃ—â€¢Ã—Â¨Ã—Å¾Ã—Âª Ã—Å“Ã—â€Ã—Â Ã—Å“Ã—Â Ã—Å¾Ã—Â¢Ã—â€¢Ã—Â Ã—â„¢Ã—â„¢Ã—Â Ã—Âª Ã—â€˜Ã—Â¢Ã—â€¢Ã—â€œ Ã—ÂÃ—â€”Ã—â€œ	0	10	old	6
Israel	female	27	0	30	20	0	10	none
Israel	female	27	0	20	10	0	10	doc	2
Israel	female	27	0	50	50	0	10	doc	5
Israel	female	27	0	50	Ã—â€ºÃ—â„¢Ã—Å“Ã—â€	0	10	old	5
Israel	female	29	0	0	0	0	10	young	7
Israel	female	30	0	50	20	0	10	young	7
Israel	female	30	0	30	100	0	10	none
Israel	female	30	0	50	20	0	10	none
Israel	male	30	0	0	0	0	10	doc	5
Israel	female	30	0	20	30	0	10	young	7
Israel	female	30	0	0	0	0	10	none
Israel	female	30	0	50	Ã—Å“Ã—Â Ã—â„¢Ã—â€¢Ã—â€œÃ—Â¢Ã—Âª	0	10	none
Israel	female	31	0	0	10	0	10	young	4
Israel	female	32		0	0	0	10	none
Israel	female	32	0	10	20	0	10	old	7
Israel	female	32	0	0	0	0	10	none
Israel	male	32	0	0	0	0	10	doc	5
Israel	male	32	0	10	0	0	10	none
Israel	female	32	0	0	0	0	10	none
Israel	male	33	0	20	200	0	10	old	6
Israel	female	33	0	70	120	0	10	doc	6
Israel	male	33	0	10	50	0	10	old	7
Israel	male	34	0	10	0	0	10	none
Israel	male	34	0	0	0	0	10	old	6
Israel	male	34	0	20	50	0	10	young	7
Israel	male	35	0	10	50	0	10	old	7
Israel	female	36	0	0	0	0	10	doc	5
Israel	male	36	0	20	10	0	10	old	7
Israel	female	37	0	20	50	0	10	none
Israel	male	38	0	0	0	0	10	none
Israel	male	38	0	0	0	0	10	young	6
Israel	male	41	0	0	0	0	10	doc	5
Israel	male	43	0	50	100	0	10	young	7
Israel	female	43	1	10	10	0	10	old	3
Israel	male	44	0	60	36	0	10	young	5
Israel	male	44	0	50	10	0	10	none
Israel	female	47	0	20	10	0	10	none
Israel	female	49	0	10	10 Ã—Â©Ã—â€”	0	10	doc	4
Israel	female	49	0	10	1	0	10	young	5
Israel	female	50	0	10	1000	0	10	none
Israel	male	51	0	0	0	0	10	young	6
Israel	male	51	0	10	5	0	10	old	4
Israel	male	52	0	0	0	0	10	none
Israel	female	56	0	0	0	0	10	old	7
Israel	female	56	0	60	150 Ã—Â©"Ã—â€”	0	10	none
Israel	female	57	0	30	20	0	10	young	7
Israel	male	57	0	20	30	0	10	doc	5
Israel	female	57	0	0	0	0	10	doc	6
Israel	female	58	0	20	30	0	10	doc	5
Israel	female	61	0	0	0	0	10	none
Israel	female	61	0	30	20	0	10	old	7
Israel	female	61	0	10	Ã—Å“Ã—Â Ã—â„¢Ã—â€¢Ã—â€œÃ—Â¢Ã—Âª	0	10	doc	7
Israel	female	65	1	50	30	0	10	none
Israel	female	72	0	10	????	0	10	young	7
Israel	female	30	0	70	20		20	doc	2
Israel	female	18	0	10	30	0	20	old	6
Israel	male	20	0	0	5 Ã—Â©Ã—Â§Ã—Å“	0	20	none
Israel	female	21	0	50	20	0	20	old	6
Israel	female	22	1	10	50	0	20	none
Israel	female	22	0	0	0	0	20	none
Israel	female	24	0	10	20	0	20	young	6
Israel	male	24	0	30	100	0	20	none
Israel	female	25	0	10	50	0	20	old	4
Israel	female	25	0	20	50	0	20	doc	3
Israel	female	26	0	10	100	0	20	none
Israel	female	26	0	30	100	0	20	old	1
Israel	male	26	0	10	100	0	20	none
Israel	female	27	0	10	0	0	20	none
Israel	male	27	1	0	0	0	20	doc	7
Israel	female	28	0	50	100	0	20	old	7
Israel	female	28	0	10	10	0	20	doc	4
Israel	male	29	0	0	0	0	20	doc	6
Israel	female	29	0	0	0	0	20	none
Israel	female	29	1	40	100	0	20	old	7
Israel	male	30	1	0	10	0	20	doc	2
Israel	female	30	1	60	100	0	20	old	7
Israel	female	31	0	30	50	0	20	old	4
Israel	male	34	1	50	50	0	20	old	6
Israel	male	34	0	10	0	0	20	young	7
Israel	male	34	0	10	20	0	20	young	7
Israel	female	37	0	10	50	0	20	doc	6
Israel	male	37	0	10	10	0	20	doc	4
Israel	male	38	0	20	10	0	20	none
Israel	male	44	0	10	20	0	20	old	5
Israel	female	45	0	90	Ã—Å“Ã—Â Ã—â„¢Ã—â€¢Ã—â€œÃ—Â¢	0	20	old	6
Israel	female	46	0	60	50	0	20	old	6
Israel	male	51	0	20	5	0	20	young	5
Israel	male	53	0	0	0	0	20	doc	6
Israel	female	55	0	20	10Ã—Â©Ã—â€”	0	20	young	7
Israel	male	60	1	70	2	0	20	none
Israel	female	60	0	10	10	0	20	young	7
Israel	male	60		70	100	0	20	none
Israel	female	62	0	90	20	0	20	old	7
Israel	male	19	0	30	100	0	30	old	4
Israel	female	23	0	0	0	0	30	young	7
Israel	female	23	0	0	0	0	30	doc	7
Israel	male	24	0	40	30	0	30	old	7
Israel	female	24	0	10	5	0	30	old	5
Israel	male	25	0	20	15	0	30	doc	5
Israel	female	26	1	80	50	0	30	young	6
Israel	female	27	0	0	0	0	30	old	5
Israel	female	27	0	0	25	0	30	doc	5
Israel	female	28	0	0	0	0	30	old	7
Israel	male	29	0	0	50	0	30	none
Israel	female	30	0	20	20	0	30	doc	5
Israel	male	32	0	0	0	0	30	doc	6
Israel	male	32	1	40	50	0	30	none
Israel	female	32	0	50	50	0	30	young	7
Israel	female	35	0	0	0	0	30	none
Israel	female	35	0	0	0	0	30	old	5
Israel	male	46	0	10	10	0	30	doc	2
Israel	male	47	0	80	100	0	30	young	7
Israel	male	51	0	10	0	0	30	old	7
Israel	male	60	0	50	180	0	30	doc	5
Israel	female	21	0	0	0	0	40	old	5
Israel	male	21	0	30	20	0	40	old	3
Israel	female	22	0	0	0	0	40	young	6
Israel	female	24	0	60	50	0	40	young	7
Israel	female	26	0	70	1000	0	40	old	7
Israel	female	28	0	30	100	0	40	young	7
Israel	female	31	0	20	50	0	40	old	6
Israel	male	32	1	10	20	0	40	none
Israel	female	32	0	10	10	0	40	old	7
Israel	male	33	1	10	5	0	40	doc	3
Israel	female	37	0	90	40	0	40	old	7
Israel	male	50	0	70	100	0	40	none
Israel	female	50	0	20	10Ã—Â©Ã—â€”	0	40	none
Israel	male	55	0	60	20	0	40	doc	6
Israel	female	60	0	50	20	0	40	young	7
Israel	female	65	0	40	100	0	40	none
Israel	male	33	1	0	0		50	doc	3
Israel	female	19	0	0	10	0	50	doc	4
Israel	female	20	0	60	10	0	50	doc	5
Israel	female	20	0	30	23	0	50	young	7
Israel	female	21	0	60	30	0	50	doc	3
Israel	female	23	0	100	100	0	50	young	7
Israel	female	23	0	20	50	0	50	none
Israel	female	24	1	30	100	0	50	young	7
Israel	female	25	0	50	5	0	50	old	7
Israel	male	27	0	10	10	0	50	old	6
Israel	female	28	0	10	10	0	50	none
Israel	female	30	0	0	Ã—Å“Ã—Â Ã—â„¢Ã—â€¢Ã—â€œÃ—Â¢Ã—Âª	0	50	young	5
Israel	male	30	0	30	100	0	50	old	6
Israel	male	30	0	80	50	0	50	old	7
Israel	female	30	0	0	0	0	50	none
Israel	female	32	0	0	0	0	50	doc	7
Israel	male	35	0	70	50	0	50	young	7
Israel	male	35	0	0	0	0	50	none
Israel	female	37	0	80	20	0	50	young	7
Israel	male	38	0	20	20	0	50	none
Israel	male	40	0	0	1	0	50	young	7
Israel	male	41	0	10	10	0	50	old	6
Israel	male	42	1	0	0	0	50	none
Israel	male	42	0	50	50	0	50	doc	5
Israel	male	42	0	10	20	0	50	old	6
Israel	male	42	0	30	50	0	50	old	7
Israel	female	48	0	70	200	0	50	doc	5
Israel	male	50	1	0	0	0	50	young	7
Israel	female	51	0	10	50	0	50	none
Israel	male	52		70	100	0	50	young	6
Israel	male	52	0	40	10	0	50	none
Israel	female	53	0	0	0	0	50	none
Israel	male	53	0	20	30	0	50	old	4
Israel	male	55	0	80	10	0	50	young	7
Israel	female	57	0	0	0	0	50	old	7
Israel	female	57	0	50	0	0	50	none
Israel	female	57	0	10	Ã—Å“Ã—Â Ã—â„¢Ã—â€¢Ã—â€œÃ—Â¢Ã—Âª	0	50	young	7
Israel	female	59	0	50	Ã—Å“Ã—Â Ã—â„¢Ã—â€¢Ã—â€œÃ—Â¢Ã—Âª	0	50	young	7
Israel	female	60	0	50	50	0	50	old	7
Israel	female	62	0	10	Ã—Å“Ã—Â Ã—â„¢Ã—â€¢Ã—â€œÃ—Â¢Ã—Âª	0	50	old	6
Israel	female	62	0	90	1000	0	50	young	7
Israel	female	62	0	10	50Ã—Â©Ã—Â§Ã—Å“	0	50	none
Israel	male	65	0	20	100	0	50	young	6
Israel	male	65	0	90	100	0	50	doc	5
Israel	male	70	0	40	100	0	50	doc	7
Israel	male	21		50	550		60	none
Israel	male	29	0	60	30		60	doc	5
Israel	female	45	1	50	312		60	old	4
Israel	female	22	0	0	0	0	60	none
Israel	female	23	1	10	15	0	60	doc	7
Israel	female	23	0	10	1	0	60	old	5
Israel	female	23	0	50	50	0	60	old	7
Israel	female	27		50	50	0	60	doc	5
Israel	female	30	0	60	20-50 Ã—Â©"Ã—â€”	0	60	old	6
Israel	female	31	1	10	?	0	60	doc	5
Israel	female	31		90	100	0	60	old	6
Israel	male	32	0	50	100	0	60	none
Israel	male	33	0	30	50	0	60	old	7
Israel	male	35	0	50	50	0	60	none
Israel	male	35	0	10	10	0	60	young	7
Israel	male	42	0	50	18	0	60	doc	5
Israel	male	45	0	50	50	0	60	old	7
Israel	male	51	0	0	20	0	60	none
Israel	male	52	0	0	0	0	60	old	7
Israel	male	52	0	80	60	0	60	doc	4
Israel	male	59	0	50	30	0	60	young	5
Israel	female	65	0	60	100	0	60	young	7
Israel	female	20	0	60	100	0	70	none
Israel	female	21	0	20	50	0	70	doc	5
Israel	female	24	0	30	50	0	70	young	7
Israel	female	28	1	30	10	0	70	young	7
Israel	female	30	0	10	0	0	70	old	7
Israel	female	32	0	100	100	0	70	old	6
Israel	male	32	0	40	30	0	70	none
Israel	male	32	1	10	10	0	70	young	6
Israel	male	38	0	20	0	0	70	young	5
Israel	male	46	0	70	20	0	70	young	7
Israel	female	46	0	0	Ã—Å“Ã—Â Ã—Å¾Ã—â€¢Ã—â€ºÃ—Â Ã—â€	0	70	doc	6
Israel	female	53	0	20	10	0	70	young	6
Israel	male	53	0	60	50	0	70	old	6
Israel	female	57	0	80	20	0	70	old	7
Israel	female	58	1	40	Ã—Å“Ã—Â Ã—â„¢Ã—â€¢Ã—â€œÃ—Â¢Ã—Âª	0	70	doc	5
Israel	female	31	1	100	100Ã—Â©Ã—â€”		80	none
Israel	female	19	1	20	4	0	80	none
Israel	male	23	1	20	20	0	80	none
Israel	female	23	0	30	20	0	80	doc	2
Israel	female	24	0	0	0	0	80	young	7
Israel	female	25	0	90	1000	0	80	old	6
Israel	female	25	0	0	0	0	80	old	7
Israel	male	30	0	70	20	0	80	young	6
Israel	male	32	0	70	20	0	80	doc	5
Israel	male	34	0	0	0	0	80	doc	7
Israel	male	34	1	20	10	0	80	none
Israel	male	35	0	10	10	0	80	young	7
Israel	male	39	1	50	30	0	80	none
Israel	male	46	1	70	50	0	80	young	7
Israel	female	50	0	0	Ã—Å“Ã—Â	0	80	old	7
Israel	male	59	1	80	50	0	80	none
Israel	male	59	1	10	25	0	80	none
Israel	female	60	0	0	0	0	80	doc	5
Israel	male	67	1	40	100	0	80	doc	5
Israel	male	68	1	30	100	0	80	young	6
Israel	female	19	0	90	Ã—â€ºÃ—Å¾Ã—â€ Ã—Â©Ã—ÂÃ—â€¢Ã—â€ºÃ—Å“	0	90	young	7
Israel	female	26	1	80	20	0	90	doc	5
Israel	female	26	1	40	50	0	90	doc	6
Israel	female	26	0	0	10	0	90	old	6
Israel	female	27	0	20	20	0	90	old	5
Israel	male	27	1	0	0	0	90	young	7
Israel	female	27	0	0	100	0	90	doc	2
Israel	female	31	0	50	100	0	90	old	7
Israel	female	32	1	30	100	0	90	none
Israel	male	34	1	50	20	0	90	old	6
Israel	male	36	1	90	100	0	90	none
Israel	female	37	1	50	100	0	90	old	5
Israel	male	48	1	0	0	0	90	none
Israel	female	48	1	70	50	0	90	doc	5
Israel	female	54	1	60	100	0	90	old	6
Israel	female	57		70	200	0	90	young	6
Israel	female	57	0	30	10	0	90	old	7
Israel	male	62	1	20	50	0	90	young	7
Israel	female	63	0	90	1000-1500	0	90	none
Israel	female	65	1	30	50	0	90	none
Israel	female	20	0	50	50	0	100	young	6
Israel	female	23	0	0	10	0	100	old	7
Israel	female	24	1	40	200	0	100	doc	7
Israel	male	25	1	50	50	0	100	young	7
Israel	female	27	1	0	0	0	100	doc	6
Israel	female	27	1	0	50	0	100	young	7
Israel	male	28	0	50	20	0	100	young	7
Israel	male	28	0	50	100	0	100	old	7
Israel	female	28	1	60	50	0	100	old	7
Israel	female	29	0	50	100	0	100	young	7
Israel	female	30	0	50	36	0	100	none
Israel	male	31	1	50	20	0	100	doc	5
Israel	male	32	1	60	18	0	100	none
Israel	female	32	1	50	100	0	100	young	7
Israel	female	33	1	50	20 Ã—Â©"Ã—â€”	0	100	none
Israel	male	41	1	10	7	0	100	doc	5
Israel	male	42	1	10	10	0	100	none
Israel	male	47	1	60	100	0	100	doc	5
Israel	female	49	0	10	100 Ã—Â©"Ã—â€”	0	100	young	7
Israel	female	51	1	0	Ã—Â	0	100	old	6
Israel	male	52	1	0	0	0	100	doc	6
Israel	female	53	1	100	100	0	100	old	7
Israel	male	53	1	50	20 Ã—Â©"Ã—â€”	0	100	old	7
Israel	female	54	1	60	25	0	100	doc	6
Israel	female	55	1	0	0	0	100	old	6
Israel	female	59	1	90	Ã—â€ºÃ—Å¾Ã—â€ Ã—Â©Ã—ÂÃ—â€¢Ã—â€ºÃ—Å“	0	100	old	7
Israel	female	59	1	10	40	0	100	old	7
Israel	male	61	1	0	0	0	100	young	7
Israel	female	63	1	10	100	0	100	doc	6
Israel	male	64	1	50	100	0	100	young	7
Israel	female	64	1	10	10	0	100	old	4
Israel	female	64	1	0	0	0	100	young	7
Israel	male	65	1	0	0	0	100	young	7
Israel	female	66	1	0	0	0	100	none
Israel	male	68	1	50	Ã—ÂÃ—Â©Ã—Â§Ã—â€¢Ã—Å“ Ã—â€˜Ã—ÂÃ—â€¢Ã—ÂªÃ—â€¢ Ã—Å¾Ã—Â¢Ã—Å¾Ã—â€œ	0	100	old	7
Israel	female	68	1	0	0	0	100	old	6
Israel	female	69	1	40	20 Ã—Â©"Ã—â€”	0	100	none
Israel	male	75	1	20	18	0	100	old	6
Israel	male	76	1	50	18	0	100	doc	6
Japan	male	19		10	50			old	6
Japan	male	23	0	20	500			young	6	0
Japan	male	23	1	0	0			none
Japan	male	24	0	0	0			doc	1	1
Japan	female	26	0	40	0			doc	3
Japan	female	27	0	50	500			none		0
Japan	female	28		40	20			doc	3	1
Japan	male	29	0	30	1000			old	3
Japan	male	30	0	0	0			old	4	0
Japan	male	31	1	50	2000			doc	4	1
Japan	male	31	0	0	0			none
Japan	male	32		50	100			none		0
Japan	female	34	0	50	1000			doc	4
Japan	male	36	1	0	0			doc	3
Japan	male	42	0	30	5000			none
Japan	male	49	1	50	1000			old	5
Japan	male	56	0	0	1000			doc	5	0
Japan	male	56	0	10	100			old	2	0
Japan	male	21	1	50	500	1		young	7	1
Japan	female	24	1	70	1000	1		doc	5	1
Japan	female	24	1	60	1000	1		none		1
Japan	male	24	1	60	2000	1		doc	5
Japan	female	27	1	10	100	1		old	3
Japan	female	29	1	30	2000	1		young	7	0
Japan	female	29	1	50	1000	1		old	5
Japan	female	31	1	10	500	1		old	4	0
Japan	male	34	1	30	500	1		old	4	1
Japan	female	34	1	40	200	1		young	4	0
Japan	female	34	1	10	1000	1		doc	5	0
Japan	female	36	1	20	ii	1		none		1
Japan	female	37	1	0	0	1		young	4	1
Japan	male	37	1	0	0	1		none
Japan	male	40	1	50	2500	1		doc	5	1
Japan	female	42	1	10	300	1		young	7	0
Japan	male	44	1	30	10000	1		doc	6	1
Japan	male	44	0	20	100	1		young	5	0
Japan	male	49	1	0	0	1		young	7	1
Japan	male	50	1	0	100	1		doc	2
Japan	female	57	1	70	100	1		old	7
Japan	male	60	1	50	1000	1		old	5	0
Japan	female	74	0	50	1000	1		none		1
Japan	male	18	0	0	0	0	0	none
Japan	male	19	0	0	1	0	0	young	1
Japan	female	20	0	60	120	0	0	doc	6	1
Japan	female	21	0	20	500	0	0	old	5
Japan	female	25	0	50	100	0	0	none		0
Japan	male	27	0	0	0	0	0	doc	2	1
Japan	male	27	0	50	100	0	0	young	6	0
Japan	male	27	0	0	0	0	0	young	1	0
Japan	male	27	0	0	0	0	0	young	7	0
Japan	male	28	0	0	10	0	0	none		1
Japan	male	28	0	50	100	0	0	doc	4	0
Japan	male	28	0	0	0	0	0	old	1	0
Japan	male	28	0	0	0	0	0	young	6	0
Japan	male	28	0	40	500	0	0	old	6	0
Japan	male	28	0	0	0	0	0	none
Japan	female	28	0	0	0	0	0	old	1
Japan	male	29	0	0	0	0	0	old	3	0
Japan	male	29	0	0	0	0	0	old	1	0
Japan	male	29	0	0	0	0	0	doc	1	0
Japan	male	29	0	20	10000	0	0	young	2
Japan	male	30	0	0	0	0	0	none		0
Japan	female	31	0	30	100	0	0	none		0
Japan	male	31	0	0	0	0	0	none		0
Japan	female	31	0	0	0	0	0	none		0
Japan	female	32	0	0	0	0	0	young	3	0
Japan	male	32	0	0	0	0	0	none		0
Japan	female	32	0	0	0	0	0	young	1	0
Japan	male	32	0	0	0	0	0	none		0
Japan	male	32	0	0	0	0	0	doc	4
Japan	female	32	0	10	1000	0	0	doc	5
Japan	male	32	0	10	100	0	0	doc	5
Japan	male	33	0	0	10	0	0	doc	2	1
Japan	male	33	0	0	0	0	0	doc	1
Japan	female	34	0	50	500	0	0	old	3	0
Japan	male	34	0	20	1000	0	0	young	7	0
Japan	female	34	0	0	0	0	0	young	6	0
Japan	female	34	0	40	500	0	0	young	7	0
Japan	female	34	0	30	1000	0	0	old	4
Japan	female	35	0	0	?	0	0	none		1
Japan	female	35	0	0	0	0	0	young	1	0
Japan	female	35	0	10	500	0	0	old	3	0
Japan	male	35	0	20	1000	0	0	none		0
Japan	female	36	0	10	500	0	0	none		0
Japan	female	36	0	0	0	0	0	young	6	0
Japan	female	38	0	0	0	0	0	young	5	1
Japan	male	38	0	0	0	0	0	doc	1	0
Japan	male	38	0	0	0	0	0	old	5	0
Japan	male	39	0	0	0	0	0	none		1
Japan	male	39	0	0	0	0	0	doc	4	0
Japan	female	39	0	50	1000	0	0	doc	4	0
Japan	male	40	0	30	100	0	0	none		0
Japan	male	41	0	0	0	0	0	doc	7	0
Japan	female	41	0	10	1000	0	0	young	7	0
Japan	male	42	0	0	0	0	0	doc	6	0
Japan	male	43	0	0	0	0	0	none		0
Japan	female	43	0	50	5000	0	0	doc	7	0
Japan	female	44	0	80	1000	0	0	none		0
Japan	male	44	0	0	0	0	0	none
Japan	male	45	0	50	300	0	0	young	5
Japan	male	46	0	10	500	0	0	none		1
Japan	male	47	0	10	1000	0	0	doc	1	0
Japan	female	47	0	50	5000	0	0	old	2
Japan	male	48	0	0	10	0	0	none		1
Japan	male	48	0	0	0	0	0	old	3	0
Japan	male	48	0	0	0	0	0	old	1	0
Japan	female	48	0	50	100	0	0	young	7	0
Japan	female	48	0	30	1000	0	0	young	7
Japan	male	49	0	0	0	0	0	doc	2	0
Japan	female	49	0	50	500	0	0	young	7
Japan	female	50	0	0	0	0	0	none		0
Japan	female	50	0	10	100	0	0	young	4	0
Japan	female	50	0	0	0	0	0	old	3	0
Japan	male	50	0	0	0	0	0	none		0
Japan	female	51	0	30	1000	0	0	none
Japan	male	52	0	0	0	0	0	none		0
Japan	female	53	0	0	100	0	0	old	2	0
Japan	female	53	0	0	0	0	0	none		0
Japan	female	54	0	20	300	0	0	old	4	0
Japan	male	55	0	30	500	0	0	young	5	0
Japan	male	56	0	50	1000	0	0	young	6	0
Japan	female	58	0	0	0	0	0	none		0
Japan	female	59	0	30	100	0	0	none		0
Japan	female	59	0	90	1000	0	0	old	7	0
Japan	female	60	0	0	10000	0	0	young	6	0
Japan	female	60	0	0	100	0	0	young	7
Japan	female	60	0	50	1000	0	0	none
Japan	female	66	0	50	100	0	0	old	4	0
Japan	male	66	0	50	1000	0	0	young	7	0
Japan	male	68	0	10	500	0	0	old	4	0
Japan	male	69	0	0	0	0	0	doc	7	0
Japan	female	70	0	10	100	0	0	young	3	0
Japan	female	72	0	0	0	0	0	young	7	0
Japan	male	19	0	20	500	0	10	doc	5	0
Japan	male	24	0	20	0	0	10	old	6	0
Japan	female	24	0	20	1000	0	10	none
Japan	female	25	0	30	500	0	10	none
Japan	female	26	0	10	110	0	10	doc	3
Japan	female	27	0	0	0	0	10	none		0
Japan	female	27	0	10	100	0	10	old	3	0
Japan	female	28	0	10	100	0	10	doc	6	0
Japan	male	28	0	0	0	0	10	old	3
Japan	male	29	0	20	100	0	10	old	1	0
Japan	female	29	0	10	100	0	10	old	5	0
Japan	male	29	0	0	0	0	10	none
Japan	female	30	0	10	100	0	10	none		0
Japan	female	30	0	20	500	0	10	none		0
Japan	male	30	0	10	1000	0	10	young	3	0
Japan	female	30	0	20	100	0	10	old	6
Japan	male	31	0	10	100	0	10	young	4	0
Japan	male	31	0	20	500	0	10	young	2	0
Japan	male	32	0	10	500	0	10	old	2
Japan	male	33	0	10	0	0	10	young	4	0
Japan	female	33	0	0	0	0	10	old	2	0
Japan	male	34	0	10	100	0	10	doc	1	0
Japan	female	35	1	10	100	0	10	young	6	1
Japan	male	36	0	0	0	0	10	none		0
Japan	male	37	0	10	5000	0	10	old	6	1
Japan	female	37	1	20	100	0	10	old	3	0
Japan	male	39	0	0	0	0	10	none		0
Japan	female	39	0	60	300	0	10	young	7	0
Japan	male	40	0	60	500	0	10	young	7	0
Japan	male	40	0	50	100	0	10	young	6
Japan	male	41	1	10	1000	0	10	old	2	1
Japan	female	41	1	0	0	0	10	old	5	1
Japan	female	41	0	10	100	0	10	doc	6	0
Japan	male	41	0	10	500	0	10	old	1	0
Japan	male	42	0	20	1000	0	10	old	5	0
Japan	female	42	0	50	500	0	10	none
Japan	female	44	0	30	500	0	10	none		0
Japan	male	45	0	70	100	0	10	young	7
Japan	male	46	0	0	0	0	10	old	1	1
Japan	male	46	0	20	1000	0	10	young	5	0
Japan	male	46	0	10	1000	0	10	none		0
Japan	male	47	0	50	100	0	10	old	3	0
Japan	female	48	0	50	100	0	10	doc	7	0
Japan	female	49	0	50	500	0	10	young	7
Japan	female	49	0	10	500	0	10	none
Japan	male	53	0	10	100	0	10	none		0
Japan	female	55	0	50	100	0	10	young	7	0
Japan	female	57	0	10	1000	0	10	none		0
Japan	female	62	0	0	0	0	10	doc	3
Japan	female	65	0	20	500	0	10	doc	7	1
Japan	male	65	0	30	5000	0	10	none		0
Japan	male	66	0	70	2000	0	10	young	7	0
Japan	male	71	0	0	0	0	10	doc	4	0
Japan	male	18	1	20	100	0	20	none
Japan	female	19	0	10	50	0	20	doc	5
Japan	female	20	0	30	10000	0	20	doc	5	0
Japan	male	21	0	20	100	0	20	old	5
Japan	female	21	0	0	0	0	20	doc	4
Japan	male	24	0	10	500	0	20	none		0
Japan	male	24	0	20	50	0	20	none
Japan	male	27	0	60	1000	0	20	none		0
Japan	male	31	0	0	0	0	20	none		0
Japan	female	32	0	20	100	0	20	old	4
Japan	female	34	0	30	20000	0	20	young	6	0
Japan	female	35	0	10	2000	0	20	none		0
Japan	female	35	0	30	100	0	20	old	4	0
Japan	male	36	1	50	3000	0	20	old	3	1
Japan	female	37	0	10	500	0	20	old	5	0
Japan	male	40	0	20	1000	0	20	none		1
Japan	female	41	0	50	1000	0	20	old	5
Japan	male	42	0	20	100	0	20	young	4	0
Japan	female	42	0	10	100	0	20	none		0
Japan	male	42	0	20	100	0	20	young	3	0
Japan	male	43	0	10	500	0	20	none		0
Japan	female	46	0	50	3000	0	20	none
Japan	female	49	0	50	200	0	20	doc	7	0
Japan	male	49	0	40	1000	0	20	young	7
Japan	female	50	0	10	1000	0	20	young	6	0
Japan	male	53	0	0	0	0	20	none
Japan	male	53	0	20	500	0	20	young	7
Japan	male	58	0	10	10	0	20	young	2	1
Japan	female	18	0	20	1	0	30	doc	3
Japan	male	23	0	40	0	0	30	none		1
Japan	female	23	0	20	2000	0	30	doc	4
Japan	female	24	1	50	89	0	30	young	3	1
Japan	male	26	0	30	1000	0	30	doc	3	0
Japan	male	26	1	10	100	0	30	none
Japan	male	27	1	30	1000	0	30	old	7
Japan	female	27	0	10	1000	0	30	doc	6
Japan	female	28	0	20	1000	0	30	young	7	0
Japan	female	28	0	30	1000	0	30	old	3
Japan	female	29	1	50	1000	0	30	young	7
Japan	female	29	0	60	100	0	30	young	7
Japan	male	30	0	0	0	0	30	old	4	0
Japan	female	31	0	30	300	0	30	young	6
Japan	male	33	0	10	100	0	30	young	2	0
Japan	male	34	0	20	500	0	30	doc	2	0
Japan	female	34	0	40	1000	0	30	doc	4	0
Japan	male	35	0	0	0	0	30	old	2	0
Japan	male	35	0	0	0	0	30	doc	2	0
Japan	male	37	0	30	500	0	30	doc	3	0
Japan	male	37	0	0	0	0	30	old	4	0
Japan	male	39	0	10	100	0	30	none		0
Japan	female	39	0	0	0	0	30	old	5
Japan	male	42	0	50	100	0	30	doc	4	0
Japan	male	42	0	20	100	0	30	doc	3	0
Japan	male	42	0	30	200	0	30	none
Japan	male	43	0	30	1000	0	30	young	4	0
Japan	male	43	0	50	0	0	30	old	4	0
Japan	male	45	0	20	1000	0	30	young	7
Japan	female	47	0	0	0	0	30	doc	7	0
Japan	female	49	0	40	10000	0	30	young	6
Japan	male	49	0	30	2000	0	30	young	6
Japan	female	52	0	20	1000	0	30	old	3	0
Japan	female	54	0	30	500	0	30	doc	5
Japan	male	60	0	30	2000	0	30	doc	5	1
Japan	female	65	0	30	3000	0	30	young	5	0
Japan	male	66	0	30	1000	0	30	doc	5	0
Japan	female	67	0	10	1000	0	30	young	7
Japan	male	69	0	0	500	0	30	doc	4	0
Japan	female	69	0	40	5000	0	30	none		0
Japan	female	24	1	20	100	0	40	old	6	1
Japan	male	24	0	40	100	0	40	none
Japan	female	25	0	10	10	0	40	doc	4
Japan	female	26	0	30	200	0	40	doc	4	0
Japan	female	27	0	30	500	0	40	old	4	0
Japan	male	27	0	60	2000	0	40	young	6
Japan	female	27	0	0	0	0	40	none
Japan	male	28	0	0	0	0	40	old	6	0
Japan	male	29	1	50	200	0	40	old	4	1
Japan	male	29	0	20	2000	0	40	none		0
Japan	male	29	0	30	1000	0	40	doc	4	0
Japan	female	29	0	10	1000	0	40	old	4
Japan	female	30	0	40	500	0	40	old	4	0
Japan	male	34	0	0	0	0	40	young	5	0
Japan	male	34	0	30	500	0	40	old	4	0
Japan	male	35	0	40	100	0	40	young	4	1
Japan	male	36	0	80	3000	0	40	young	5	1
Japan	male	36	1	30	5000	0	40	old	3	0
Japan	female	36	0	40	3000	0	40	young	2
Japan	female	40	1	30	0	0	40	doc	4	1
Japan	male	45	0	40	400	0	40	doc	2	0
Japan	male	45	0	40	3000	0	40	none		0
Japan	female	45	0	10	1000	0	40	doc	7
Japan	male	46	1	20	100	0	40	old	5	1
Japan	male	47	0	0	0	0	40	young	7	0
Japan	male	49	0	40	1000	0	40	old	5
Japan	male	53	0	30	1000	0	40	doc	3	0
Japan	male	66	0	10	1000	0	40	none		0
Japan	female	19	0	50	1000	0	50	old	5
Japan	male	21	0	80	50000	0	50	doc	7	0
Japan	male	21	0	10	50	0	50	none
Japan	female	24	0	50	500	0	50	old	7
Japan	female	27	1	40	10000	0	50	old	4
Japan	female	27	0	80	1000	0	50	old	7
Japan	female	28	0	10	100	0	50	none		1
Japan	male	28	0	10	100	0	50	doc	2
Japan	female	29	1	50	5000	0	50	old	4	1
Japan	female	29	0	50	100	0	50	doc	6
Japan	female	31	0	40	0	0	50	none		1
Japan	female	31	0	50	500	0	50	young	7	0
Japan	female	32	0	80	500	0	50	young	7
Japan	male	33	0	50	100	0	50	young	3	0
Japan	female	33	0	20	500	0	50	none		0
Japan	female	33	0	50	1500	0	50	doc	7
Japan	female	33	1	30	300	0	50	doc	4
Japan	female	34	0	10	100	0	50	young	7	0
Japan	male	34	1	50	500	0	50	young	7
Japan	female	35	0	50	500	0	50	old	5
Japan	female	36	0	40	1000	0	50	none		0
Japan	female	36	0	50	1500	0	50	none
Japan	female	36	0	50	1000	0	50	young	7
Japan	male	38	0	30	2000	0	50	none
Japan	male	39	1	50	1000	0	50	none		1
Japan	female	39	1	50	500	0	50	young	7	0
Japan	female	40	0	20	1000	0	50	old	7	0
Japan	male	40	0	50	5000	0	50	young	4
Japan	male	40	0	10	1000	0	50	doc	5
Japan	female	41	0	50	500	0	50	doc	4	0
Japan	female	41	1	20	500	0	50	none		0
Japan	female	42	1	30	5000	0	50	old	4	0
Japan	female	42	0	0	0	0	50	young	7	0
Japan	male	42	0	10	100	0	50	old	5
Japan	female	42	0	50	1000	0	50	none
Japan	male	42	0	50	1000	0	50	young	7
Japan	female	43	1	50	1000	0	50	none
Japan	female	44	0	20	5000	0	50	doc	5	0
Japan	male	45	1	50	0	0	50	none		1
Japan	female	47	0	0	0	0	50	none
Japan	male	47	0	50	100	0	50	old	5
Japan	male	49	0	50	500	0	50	doc	6	0
Japan	male	49	0	70	1000	0	50	young	7
Japan	female	51	0	20	500	0	50	doc	4	0
Japan	male	52	0	0	0	0	50	old	4	0
Japan	female	53	0	10	0	0	50	young	6	1
Japan	male	56	0	0	0	0	50	doc	7
Japan	male	57	0	20	5000	0	50	none		0
Japan	male	60	0	40	3000	0	50	none		0
Japan	male	60	0	80	5000	0	50	old	5
Japan	male	60	0	0	1000	0	50	none
Japan	male	65	0	0	0	0	50	none		0
Japan	female	66	0	60	500	0	50	doc	6	0
Japan	male	66	0	10	500	0	50	doc	7	0
Japan	female	68	0	60	100	0	50	doc	5
Japan	male	69	0	50	5000	0	50	old	7	0
Japan	female	71	0	20	5000	0	50	old	5	1
Japan	female	19	1	20	500	0	60	none		1
Japan	male	22	1	50	10000	0	60	old	4
Japan	male	23	1	20	500	0	60	old	6	1
Japan	male	23	1	70	1000	0	60	young	4	1
Japan	female	26	1	20	50	0	60	none		1
Japan	female	28	1	40	90	0	60	none		1
Japan	male	29	0	0	0	0	60	none
Japan	male	33	1	30	500	0	60	none		1
Japan	female	34	0	30	1000	0	60	none
Japan	female	35	0	60	500	0	60	doc	7	0
Japan	male	39	1	60	2000	0	60	young	6	1
Japan	male	44	1	10	100	0	60	doc	4	0
Japan	male	45	1	50	300	0	60	young	7	0
Japan	female	50	0	60	500	0	60	young	6	0
Japan	female	56	1	70	3000	0	60	old	6	1
Japan	female	58	0	70	1000	0	60	doc	7
Japan	male	60	0	80	100	0	60	old	4	1
Japan	male	68	1	50	5000	0	60	doc	6	1
Japan	female	22	0	50	500	0	70	doc	7	1
Japan	female	26	1	50	5000	0	70	old	5	1
Japan	female	29	1	20	500	0	70	doc	5	1
Japan	female	29	1	30	300	0	70	none
Japan	female	30	0	30	1000	0	70	young	5	1
Japan	male	33	1	50	2000	0	70	old	7	1
Japan	male	33	1	10	100	0	70	old	5	0
Japan	female	35	0	50	3000	0	70	doc	4	1
Japan	male	36	0	30	1000	0	70	none
Japan	female	40	1	30	1000	0	70	young	4	1
Japan	female	40	0	0	0	0	70	none		1
Japan	male	41	0	0	0	0	70	old	4
Japan	female	42	0	80	500	0	70	doc	6	0
Japan	male	44	1	50	1000	0	70	old	4	0
Japan	male	49	1	20	1000	0	70	young	6	1
Japan	male	61	0	30	1000	0	70	doc	6	0
Japan	male	70	0	50	1000	0	70	young	7	1
Japan	female	23	1	10	500	0	80	old	6	1
Japan	female	24	1	0	100	0	80	young	7	0
Japan	male	25	1	0	0	0	80	doc	2	1
Japan	female	27	0	60	1000	0	80	doc	6	0
Japan	male	27	0	60	5000	0	80	young	7	0
Japan	female	27	1	50	100	0	80	none
Japan	male	31	1	50	100	0	80	old	4	1
Japan	male	31	1	50	1000	0	80	young	5	1
Japan	female	33	1	0	0	0	80	doc	4	1
Japan	male	33	1	0	0	0	80	none		1
Japan	male	34	1	0	0	0	80	none		1
Japan	male	35	1	70	25000	0	80	old	7	1
Japan	female	37	0	100	1000	0	80	young	7
Japan	male	38	1	30	0	0	80	none		1
Japan	female	38	1	50	5000	0	80	none		0
Japan	male	40	0	0	100	0	80	none		1
Japan	male	40	1	30	500	0	80	old	4
Japan	male	41	1	50	100	0	80	old	7	1
Japan	male	44	1	0	0	0	80	young	2
Japan	female	49	0	40	10000	0	80	none
Japan	male	49	1	0	0	0	80	doc	5
Japan	male	52	0	30	100	0	80	young	7	0
Japan	male	57	1	30	1000	0	80	young	4	1
Japan	female	63	0	90	1000	0	80	old	6
Japan	female	65	1	80	2000	0	80	old	7	1
Japan	male	73	0	10	1000	0	80	old	7	1
Japan	female	77	1	80	3000	0	80	old	5
Japan	female	24	1	30	100	0	90	young	7
Japan	female	25	1	40	1000	0	90	young	7	1
Japan	female	27	1	0	0	0	90	old	4	1
Japan	male	33	1	70	1000	0	90	young	7	1
Japan	male	33	1	70	2000	0	90	old	7
Japan	male	34	1	20	1000	0	90	none		1
Japan	female	34	1	10	100	0	90	none		1
Japan	male	36	1	40	10	0	90	young	4	1
Japan	male	36	1	60	500	0	90	doc	7	1
Japan	female	40	1	50	500	0	90	old	6
Japan	male	45	1	60	10000	0	90	old	5	1
Japan	female	48	1	50	1000	0	90	doc	6	1
Japan	male	49	1	0	0	0	90	old	3
Japan	female	50	1	10	500	0	90	doc	6	1
Japan	female	52	1	0	0	0	90	none		1
Japan	female	63	1	10	500	0	90	young	7	0
Japan	female	64	1	30	50	0	90	none
Japan	male	69	1	100	20000	0	90	none
Japan	female	18	1	50	1000	0	100	none
Japan	male	18	1	50	500	0	100	doc	6
Japan	female	19	1	10	1000	0	100	doc	4	1
Japan	male	24	1	20	100	0	100	none		1
Japan	female	24	1	60	500	0	100	old	5	1
Japan	female	25	0	10	50	0	100	young	2	1
Japan	male	25	1	0	0	0	100	young	7
Japan	female	26	1	40	10	0	100	doc	4	1
Japan	male	27	1	50	3000	0	100	none		1
Japan	female	27	1	20	0	0	100	old	5
Japan	female	27	1	0	0	0	100	doc	7
Japan	female	28	0	10	100	0	100	doc	6	1
Japan	female	28	1	0	0	0	100	young	7	1
Japan	female	28	1	50	5000	0	100	old	6
Japan	female	28	1	50	500	0	100	young	7
Japan	female	29	1	10	1000	0	100	doc	6	1
Japan	female	30	1	50	1000	0	100	young	7	1
Japan	female	30	1	40	100	0	100	doc	5
Japan	female	30	1	90	500	0	100	young	6
Japan	female	31	1	10	500	0	100	young	7	1
Japan	female	31	1	10	500	0	100	none		0
Japan	female	31	0	50	1000	0	100	young	7	0
Japan	female	32	1	70	1000	0	100	doc	5
Japan	female	32	0	20	1000	0	100	doc	7
Japan	female	33	1	50	2000	0	100	doc	7	1
Japan	female	33	1	50	500	0	100	young	7	1
Japan	female	33	0	0	0	0	100	none		1
Japan	female	33	1	80	3000	0	100	doc	6	1
Japan	female	33	1	10	1000	0	100	doc	6
Japan	female	34	1	0	500	0	100	none		1
Japan	male	34	1	50	500	0	100	young	5	1
Japan	female	35	1	50	100	0	100	young	7	1
Japan	female	35	1	30	100	0	100	none		1
Japan	female	35	1	40	300	0	100	none
Japan	female	35	1	40	500	0	100	none
Japan	female	36	1	10	1000	0	100	doc	7	1
Japan	female	36	1	30	3000	0	100	young	7	1
Japan	male	36	1	100	1000	0	100	young	7
Japan	male	36	1	20	500	0	100	old	6
Japan	female	37	1	50	100	0	100	none		1
Japan	male	37	1	0	0	0	100	old	6	1
Japan	female	38	1	60	300	0	100	none		1
Japan	female	39	1	20	1000	0	100	doc	4	1
Japan	male	39	1	10	100	0	100	none		1
Japan	male	39	1	80	5000	0	100	doc	7	1
Japan	male	40	1	50	10000	0	100	old	4	1
Japan	male	41	1	0	0	0	100	doc	2	1
Japan	female	41	1	50	100	0	100	young	6	1
Japan	female	41	1	50	500	0	100	old	7
Japan	male	41	1	10	100	0	100	young	6
Japan	male	42	1	60	300	0	100	old	5	1
Japan	female	42	1	0	0	0	100	young	7	1
Japan	male	42	1	0	0	0	100	old	7	1
Japan	male	42	1	0	0	0	100	young	1
Japan	female	42	1	50	1000	0	100	old	7
Japan	female	43	1	10	500	0	100	none		1
Japan	female	45	1	50	2000	0	100	none		1
Japan	female	46	1	0	0	0	100	doc	7	1
Japan	female	46	1	10	500	0	100	old	4
Japan	male	46	1	30	1000	0	100	none
Japan	female	47	1	10	100	0	100	young	7	1
Japan	female	47	1	0	0	0	100	young	6
Japan	female	48	1	0	0	0	100	none		1
Japan	male	48	1	100	2000	0	100	doc	7	0
Japan	male	49	1	50	3000	0	100	young	7	1
Japan	female	50	0	50	100	0	100	doc	7	0
Japan	male	51	1	50	10000	0	100	old	6
Japan	female	52	1	30	1000	0	100	old	6	1
Japan	male	53	1	10	5000	0	100	doc	5	1
Japan	male	55	1	50	1000	0	100	young	7	1
Japan	female	62	1	50	2000	0	100	doc	6	1
Japan	male	65	1	50	2000	0	100	doc	6	1
Japan	male	65	1	0	0	0	100	none
Japan	male	66	1	0	0	0	100	none		1
Japan	female	67	1	50	1000	0	100	doc	5	1
Japan	male	68	1	70	3000	0	100	doc	7	1
Japan	female	71	1	100	1000	0	100	doc	7	1
Japan	male	71	1	0	0	0	100	old	5	1
Japan	male	77	1	0	0	0	100	young	2	1
Japan	female	79	1	70	5000	0	100	doc	5
Japan	female	100	1	20	1000	0	100	none		1
Japan	male	100	1	0	0	0	100	doc	7	1
UK	female	19		90	25			young	6	0
UK	female	23	1	40	50			doc	7
[truncated: 1,953 more rows]
